# Supplementary material for: Bis[N-benzyl-2-(quinolin-8-yl­oxy)acetamide]dichloridocopper(II) acetonitrile solvate monohydrate
Source: Acta Crystallogr Sect E Struct Rep Online. 2010 Feb 13;66(Pt 3):m292. doi: 10.1107/S1600536810005453 (PMC2983527; doi:10.1107/S1600536810005453)
Supplement: Supplementary file 1 [file e-66-0m292-sup1.cif]

##############################################################################
###                                                                        ###
###        Electronic paper (Acta Crystallographica Section E)             ###
###                                                                        ###
##############################################################################
#                                                                            #
# This CIF contains the data in a paper accepted for publication in Acta     #
# Crystallographica Section E. It conforms to the requirements of Notes      #
# for Authors for Section E, and has been peer reviewed under the auspices   #
# of the IUCr Commission on Journals.                                        #
#                                                                            #
# Full details of the Crystallographic Information File format               #
# are given in the paper "The Crystallographic Information File (CIF):       #
# a New Standard Archive File for Crystallography" by S. R. Hall, F. H.      #
# Allen and I. D. Brown [Acta Cryst. (1991), A47, 655-685].                  #
#                                                                            #
# The current version of the core CIF dictionary is obtainable from          #
# ftp://ftp.iucr.org/pub/cif_core.dic. The current version number is 2.4.    #
#                                                                            #
# Software is freely available for graphical display of the structure(s) in  #
# this CIF.  For information consult the CIF home page http://www.iucr.org/  #
# cif/home.html                                                              #
#                                                                            #
# This file may be used for bona fide research purposes within the           #
# scientific community so long as proper attribution is given to the journal # 
# article from which it was obtained.                                        #
#                                                                            #
##############################################################################
                                             
data_I
_audit_creation_method     SHELXL-97
_chemical_name_systematic
;
Bis[<i>N</i>-benzyl-2-(quinolin-8-yloxy)acetamide]dichloridocopper(II)
 acetonitrile solvate monohydrate
;
_chemical_name_common     ?
_chemical_formula_moiety     'C36 H32 Cl2 Cu N4 O4, C2 H3 N, H2 O'
_chemical_formula_sum     'C38 H37 Cl2 Cu N5 O5'
_chemical_formula_iupac     '[Cu Cl2 (C18 H16 N2 O2)2], C2 H3 N, H2 O'
_chemical_formula_weight     778.17
_chemical_melting_point     ?
_symmetry_cell_setting     triclinic
_symmetry_space_group_name_H-M     'P -1'
_symmetry_space_group_name_hall     '-P 1'
loop_
    _symmetry_equiv_pos_as_xyz
    'x, y, z'
    '-x, -y, -z'
_cell_length_a     10.202(3)
_cell_length_b     13.253(4)
_cell_length_c     14.009(4)
_cell_angle_alpha     78.927(3)
_cell_angle_beta     78.995(3)
_cell_angle_gamma     86.366(3)
_cell_volume     1824.0(9)
_cell_formula_units_Z     2
_cell_measurement_reflns_used     ?
_cell_measurement_theta_min     1.96
_cell_measurement_theta_max     26.49
_cell_measurement_temperature     293(2)
_exptl_crystal_description     block
_exptl_crystal_colour     blue
_exptl_crystal_size_max     0.31
_exptl_crystal_size_mid     0.21
_exptl_crystal_size_min     0.13
_exptl_crystal_density_diffrn     1.417
_exptl_crystal_density_meas     ?
_exptl_crystal_density_method     'not measured'
_exptl_crystal_F_000     806
_exptl_absorpt_coefficient_mu     0.796
_exptl_absorpt_correction_type     multi-scan
_exptl_absorpt_process_details     '(Sadabs; Sheldrick, 1996)'
_exptl_absorpt_correction_T_min     0.818
_exptl_absorpt_correction_T_max     0.902
_exptl_special_details
;
;
_diffrn_ambient_temperature     293(2)
_diffrn_radiation_type     MoK\a
_diffrn_radiation_wavelength     0.71073
_diffrn_radiation_source     'fine-focus sealed tube'
_diffrn_radiation_monochromator     graphite
_diffrn_measurement_device_type     'Bruker SMART CCD'
_diffrn_measurement_method     'phi and omega scans'
_diffrn_detector_area_resol_mean     ?
_diffrn_reflns_number     19499
_diffrn_reflns_av_R_equivalents     0.0594
_diffrn_reflns_av_sigmaI/netI     0.0789
_diffrn_reflns_theta_min     1.96
_diffrn_reflns_theta_max     26.49
_diffrn_reflns_theta_full     26.49
_diffrn_measured_fraction_theta_max     0.985
_diffrn_measured_fraction_theta_full     0.985
_diffrn_reflns_limit_h_min     -12
_diffrn_reflns_limit_h_max     12
_diffrn_reflns_limit_k_min     -16
_diffrn_reflns_limit_k_max     16
_diffrn_reflns_limit_l_min     -17
_diffrn_reflns_limit_l_max     17
_diffrn_standards_number     ?
_diffrn_standards_interval_count     ?
_diffrn_standards_interval_time     ?
_diffrn_standards_decay_%     ?
_refine_special_details
;
Refinement of <i>F</i>^2^ against ALL reflections. The weighted <i>R</i>-factor
wR and goodness of fit <i>S</i> are based on <i>F</i>^2^, conventional
<i>R</i>-factors <i>R</i> are based on <i>F</i>, with <i>F</i> set to zero for
negative <i>F</i>^2^. The threshold expression of <i>F</i>^2^ >
\s(<i>F</i>^2^) is used only for calculating <i>R</i>-factors(gt) etc. and is
not relevant to the choice of reflections for refinement. <i>R</i>-factors
based on <i>F</i>^2^ are statistically about twice as large as those based on
<i>F</i>, and <i>R</i>- factors based on ALL data will be even larger.
;
_reflns_number_total     7457
_reflns_number_gt     4374
_reflns_threshold_expression     >2sigma(I)
_refine_ls_structure_factor_coef     Fsqd
_refine_ls_matrix_type     full
_refine_ls_R_factor_all     0.1132
_refine_ls_R_factor_gt     0.0611
_refine_ls_wR_factor_gt     0.1572
_refine_ls_wR_factor_ref     0.1859
_refine_ls_goodness_of_fit_ref     1.027
_refine_ls_restrained_S_all     1.034
_refine_ls_number_reflns     7457
_refine_ls_number_parameters     464
_refine_ls_number_restraints     9
_refine_ls_hydrogen_treatment     mixed
_refine_ls_weighting_scheme     calc
_refine_ls_weighting_details
         'calc w=1/[\s^2^(Fo^2^)+(0.1001P)^2^+0.0000P] where P=(Fo^2^+2Fc^2^)/3'
_atom_sites_solution_hydrogens     geom
_atom_sites_solution_primary     direct
_atom_sites_solution_secondary     difmap
_refine_ls_shift/su_max     0.030
_refine_ls_shift/su_mean     0.002
_refine_diff_density_max     0.712
_refine_diff_density_min     -0.851
_refine_ls_extinction_method     none
_refine_ls_extinction_coef     ?
loop_
    _atom_type_symbol
    _atom_type_description
    _atom_type_scat_dispersion_real
    _atom_type_scat_dispersion_imag
    _atom_type_scat_source
    'C' 'C' 0.0033 0.0016
                         'International Tables Vol C Tables 4.2.6.8 and 6.1.1.4'
    'H' 'H' 0.0000 0.0000
                         'International Tables Vol C Tables 4.2.6.8 and 6.1.1.4'
    'Cl' 'Cl' 0.1484 0.1585
                         'International Tables Vol C Tables 4.2.6.8 and 6.1.1.4'
    'Cu' 'Cu' 0.3201 1.2651
                         'International Tables Vol C Tables 4.2.6.8 and 6.1.1.4'
    'N' 'N' 0.0061 0.0033
                         'International Tables Vol C Tables 4.2.6.8 and 6.1.1.4'
    'O' 'O' 0.0106 0.0060
                         'International Tables Vol C Tables 4.2.6.8 and 6.1.1.4'
_computing_data_collection     'SMART (Bruker, 1997)'
_computing_cell_refinement     'SAINT (Bruker, 1997)'
_computing_data_reduction     'SAINT (Bruker, 1997)'
_computing_structure_solution     'SHELXS97 (Sheldrick, 2008)'
_computing_structure_refinement     'SHELXL97 (Sheldrick, 2008)'
_computing_molecular_graphics     'SHELXTL (Sheldrick, 2008)'
_computing_publication_material     'SHELXTL (Sheldrick, 2008)'
loop_
    _atom_site_type_symbol
    _atom_site_label
    _atom_site_fract_x
    _atom_site_fract_y
    _atom_site_fract_z
    _atom_site_U_iso_or_equiv
    _atom_site_adp_type
    _atom_site_calc_flag
    _atom_site_refinement_flags
    _atom_site_occupancy
    _atom_site_disorder_assembly
    _atom_site_disorder_group
    Cu Cu1 0.70023(5) 0.29872(4) 0.40084(4) 0.04355(19) Uani d . 1 . .
    O O1 0.6634(3) 0.3689(2) 0.5515(2) 0.0474(7) Uani d . 1 . .
    O O2 0.5770(4) 0.2507(2) 0.7300(2) 0.0658(9) Uani d . 1 . .
    O O3 0.7440(3) 0.1992(2) 0.2675(2) 0.0558(8) Uani d . 1 . .
    O O4 0.6412(5) 0.2161(4) 0.0407(3) 0.1052(15) Uani d . 1 . .
    N N1 0.8765(3) 0.3017(3) 0.4417(3) 0.0461(8) Uani d . 1 . .
    N N2 0.4376(4) 0.3748(3) 0.7784(3) 0.0571(10) Uani d . 1 . .
    H H2A 0.4049 0.4354 0.7603 0.068 Uiso calc R 1 . .
    N N3 0.6864(3) 0.1485(3) 0.4624(3) 0.0450(8) Uani d . 1 . .
    N N4 0.5215(5) 0.2459(4) 0.1848(3) 0.0731(13) Uani d . 1 . .
    H H4A 0.5265 0.2605 0.2412 0.088 Uiso calc R 1 . .
    C C1 0.9814(5) 0.2679(4) 0.3872(4) 0.0631(13) Uani d . 1 . .
    H H1 0.9699 0.2367 0.3354 0.076 Uiso calc R 1 . .
    C C2 1.1110(5) 0.2766(5) 0.4033(5) 0.0812(17) Uani d . 1 . .
    H H2 1.1840 0.2509 0.3635 0.097 Uiso calc R 1 . .
    C C3 1.1281(5) 0.3220(5) 0.4762(5) 0.0744(16) Uani d . 1 . .
    H H3 1.2141 0.3292 0.4868 0.089 Uiso calc R 1 . .
    C C4 1.0206(5) 0.3584(4) 0.5365(4) 0.0588(13) Uani d . 1 . .
    C C5 1.0327(6) 0.4074(5) 0.6140(4) 0.0757(16) Uani d . 1 . .
    H H5 1.1167 0.4153 0.6277 0.091 Uiso calc R 1 . .
    C C6 0.9250(6) 0.4426(4) 0.6681(4) 0.0766(17) Uani d . 1 . .
    H H6 0.9347 0.4752 0.7194 0.092 Uiso calc R 1 . .
    C C7 0.7977(5) 0.4320(4) 0.6499(4) 0.0639(14) Uani d . 1 . .
    H H7 0.7236 0.4577 0.6886 0.077 Uiso calc R 1 . .
    C C8 0.7817(4) 0.3850(3) 0.5768(3) 0.0486(11) Uani d . 1 . .
    C C9 0.8941(4) 0.3470(3) 0.5172(3) 0.0459(10) Uani d . 1 . .
    C C10 0.5454(4) 0.3984(3) 0.6105(3) 0.0491(11) Uani d . 1 . .
    H H10A 0.4703 0.3927 0.5788 0.059 Uiso calc R 1 . .
    H H10B 0.5504 0.4698 0.6161 0.059 Uiso calc R 1 . .
    C C11 0.5224(4) 0.3329(3) 0.7126(3) 0.0471(10) Uani d . 1 . .
    C C12 0.3973(5) 0.3233(4) 0.8795(3) 0.0656(14) Uani d . 1 . .
    H H12A 0.3773 0.3747 0.9215 0.079 Uiso calc R 1 . .
    H H12B 0.4717 0.2808 0.8998 0.079 Uiso calc R 1 . .
    C C13 0.2795(6) 0.2578(4) 0.8961(3) 0.0618(13) Uani d . 1 . .
    C C14 0.2840(7) 0.1598(5) 0.9468(4) 0.0849(18) Uani d . 1 . .
    H H14 0.3629 0.1326 0.9666 0.102 Uiso calc R 1 . .
    C C15 0.1726(10) 0.1004(6) 0.9691(6) 0.113(3) Uani d . 1 . .
    H H15 0.1765 0.0334 1.0041 0.136 Uiso calc R 1 . .
    C C16 0.0591(9) 0.1384(6) 0.9409(6) 0.120(3) Uani d . 1 . .
    H H16 -0.0164 0.0984 0.9575 0.143 Uiso calc R 1 . .
    C C17 0.0531(7) 0.2365(5) 0.8872(6) 0.102(2) Uani d . 1 . .
    H H17 -0.0255 0.2627 0.8664 0.123 Uiso calc R 1 . .
    C C18 0.1644(6) 0.2949(4) 0.8650(5) 0.0769(16) Uani d . 1 . .
    H H18 0.1613 0.3610 0.8280 0.092 Uiso calc R 1 . .
    C C19 0.6631(4) 0.1215(3) 0.5579(4) 0.0518(11) Uani d . 1 . .
    H H19 0.6587 0.1728 0.5954 0.062 Uiso calc R 1 . .
    C C20 0.6444(5) 0.0211(4) 0.6076(4) 0.0583(12) Uani d . 1 . .
    H H20 0.6281 0.0062 0.6764 0.070 Uiso calc R 1 . .
    C C21 0.6501(5) -0.0535(4) 0.5556(4) 0.0599(13) Uani d . 1 . .
    H H21 0.6381 -0.1213 0.5880 0.072 Uiso calc R 1 . .
    C C22 0.6738(4) -0.0304(3) 0.4537(4) 0.0534(12) Uani d . 1 . .
    C C23 0.6761(5) -0.1045(4) 0.3929(5) 0.0688(15) Uani d . 1 . .
    H H23 0.6622 -0.1732 0.4217 0.083 Uiso calc R 1 . .
    C C24 0.6977(6) -0.0771(4) 0.2949(5) 0.0734(15) Uani d . 1 . .
    H H24 0.6991 -0.1270 0.2562 0.088 Uiso calc R 1 . .
    C C25 0.7184(5) 0.0248(4) 0.2495(4) 0.0693(14) Uani d . 1 . .
    H H25 0.7316 0.0428 0.1809 0.083 Uiso calc R 1 . .
    C C26 0.7196(4) 0.0979(3) 0.3047(4) 0.0519(11) Uani d . 1 . .
    C C27 0.6934(4) 0.0720(3) 0.4085(3) 0.0446(10) Uani d . 1 . .
    C C28 0.7583(5) 0.2327(4) 0.1643(4) 0.0724(15) Uani d . 1 . .
    H H28A 0.8260 0.1897 0.1317 0.087 Uiso calc R 1 . .
    H H28B 0.7899 0.3025 0.1478 0.087 Uiso calc R 1 . .
    C C29 0.6328(7) 0.2302(4) 0.1244(4) 0.0740(15) Uani d . 1 . .
    C C30 0.3922(6) 0.2396(4) 0.1612(4) 0.0781(16) Uani d . 1 . .
    H H30A 0.3363 0.1996 0.2179 0.094 Uiso calc R 1 . .
    H H30B 0.4014 0.2024 0.1069 0.094 Uiso calc R 1 . .
    C C31 0.3221(5) 0.3406(4) 0.1332(3) 0.0636(13) Uani d D 1 . .
    C C32 0.1919(5) 0.3386(5) 0.1231(4) 0.0737(15) Uani d D 1 . .
    H H32 0.1485 0.2765 0.1365 0.088 Uiso calc R 1 . .
    C C33 0.1260(7) 0.4277(6) 0.0935(5) 0.0914(19) Uani d D 1 . .
    H H33 0.0374 0.4259 0.0863 0.110 Uiso calc R 1 . .
    C C34 0.1867(7) 0.5199(6) 0.0740(5) 0.096(2) Uani d D 1 . .
    H H34 0.1411 0.5806 0.0528 0.115 Uiso calc R 1 . .
    C C35 0.3143(6) 0.5212(5) 0.0862(4) 0.0838(17) Uani d D 1 . .
    H H35 0.3564 0.5838 0.0742 0.101 Uiso calc R 1 . .
    C C36 0.3830(6) 0.4332(4) 0.1155(4) 0.0748(15) Uani d D 1 . .
    H H36 0.4710 0.4359 0.1236 0.090 Uiso calc R 1 . .
    Cl Cl1 0.75545(12) 0.43895(9) 0.28587(10) 0.0660(4) Uani d . 1 . .
    Cl Cl2 0.47968(10) 0.31446(8) 0.39799(8) 0.0498(3) Uani d . 1 . .
    C C38 0.9313(9) 0.0002(7) 0.7221(8) 0.136(3) Uani d D 1 . .
    N N5 0.9214(10) -0.0854(7) 0.7463(8) 0.184(4) Uani d . 1 . .
    C C37 0.9421(9) 0.1096(6) 0.6906(8) 0.165(4) Uani d D 1 . .
    H H37A 1.0198 0.1318 0.7091 0.198 Uiso calc R 1 . .
    H H37B 0.8639 0.1434 0.7216 0.198 Uiso calc R 1 . .
    H H37C 0.9495 0.1266 0.6200 0.198 Uiso calc R 1 . .
    O O1W 0.6967(15) 0.1253(12) 0.8737(6) 0.369(9) Uani d D 1 . .
    H H1WA 0.6468 0.1607 0.8369 0.554 Uiso d RD 1 . .
    H H1WB 0.651(9) 0.110(18) 0.933(5) 0.554 Uiso d D 1 . .
loop_
    _atom_site_aniso_label
    _atom_site_aniso_U_11
    _atom_site_aniso_U_22
    _atom_site_aniso_U_33
    _atom_site_aniso_U_12
    _atom_site_aniso_U_13
    _atom_site_aniso_U_23
    Cu1 0.0433(3) 0.0369(3) 0.0527(4) 0.0014(2) -0.0148(2) -0.0086(2)
    O1 0.0442(16) 0.0527(18) 0.0462(17) -0.0022(13) -0.0043(13) -0.0152(14)
    O2 0.087(3) 0.045(2) 0.059(2) 0.0147(18) -0.0079(18) -0.0071(16)
    O3 0.068(2) 0.0501(19) 0.050(2) 0.0027(15) -0.0122(15) -0.0093(15)
    O4 0.139(4) 0.132(4) 0.052(3) 0.017(3) -0.029(2) -0.029(2)
    N1 0.044(2) 0.042(2) 0.052(2) 0.0022(16) -0.0071(17) -0.0099(17)
    N2 0.065(3) 0.054(2) 0.049(2) 0.0007(19) -0.0003(19) -0.0117(19)
    N3 0.045(2) 0.043(2) 0.051(2) 0.0040(15) -0.0161(16) -0.0106(17)
    N4 0.083(3) 0.089(3) 0.056(3) 0.017(3) -0.030(3) -0.024(2)
    C1 0.056(3) 0.067(3) 0.066(3) 0.009(2) -0.011(2) -0.015(3)
    C2 0.046(3) 0.103(5) 0.089(4) 0.018(3) -0.010(3) -0.011(4)
    C3 0.044(3) 0.091(4) 0.086(4) -0.007(3) -0.024(3) 0.004(3)
    C4 0.047(3) 0.060(3) 0.067(3) -0.009(2) -0.021(2) 0.006(2)
    C5 0.071(4) 0.092(4) 0.072(4) -0.027(3) -0.033(3) -0.007(3)
    C6 0.097(5) 0.082(4) 0.060(3) -0.036(4) -0.028(3) -0.009(3)
    C7 0.082(4) 0.065(3) 0.051(3) -0.017(3) -0.014(3) -0.020(2)
    C8 0.057(3) 0.046(3) 0.045(3) -0.014(2) -0.013(2) -0.004(2)
    C9 0.046(2) 0.044(2) 0.048(3) -0.0065(19) -0.013(2) -0.002(2)
    C10 0.049(3) 0.048(3) 0.048(3) 0.005(2) -0.003(2) -0.010(2)
    C11 0.053(3) 0.042(3) 0.047(3) -0.005(2) -0.007(2) -0.008(2)
    C12 0.077(3) 0.073(3) 0.046(3) -0.006(3) -0.006(2) -0.013(3)
    C13 0.084(4) 0.056(3) 0.045(3) -0.007(3) -0.001(3) -0.017(2)
    C14 0.124(5) 0.066(4) 0.070(4) -0.002(4) -0.030(4) -0.014(3)
    C15 0.153(8) 0.076(5) 0.107(6) -0.045(5) -0.020(6) 0.002(4)
    C16 0.127(7) 0.096(6) 0.131(7) -0.060(5) 0.006(6) -0.020(5)
    C17 0.083(5) 0.079(5) 0.146(7) -0.016(4) -0.013(4) -0.027(5)
    C18 0.080(4) 0.055(3) 0.093(4) -0.012(3) -0.006(3) -0.013(3)
    C19 0.058(3) 0.042(3) 0.058(3) 0.007(2) -0.017(2) -0.013(2)
    C20 0.065(3) 0.049(3) 0.060(3) 0.003(2) -0.019(2) -0.001(2)
    C21 0.063(3) 0.039(3) 0.079(4) 0.003(2) -0.026(3) -0.002(2)
    C22 0.045(3) 0.040(3) 0.079(4) 0.0042(19) -0.023(2) -0.011(2)
    C23 0.076(4) 0.040(3) 0.100(5) 0.008(2) -0.026(3) -0.030(3)
    C24 0.088(4) 0.054(3) 0.091(4) 0.010(3) -0.029(3) -0.034(3)
    C25 0.083(4) 0.062(3) 0.070(4) 0.013(3) -0.023(3) -0.025(3)
    C26 0.055(3) 0.042(3) 0.064(3) 0.009(2) -0.017(2) -0.017(2)
    C27 0.041(2) 0.037(2) 0.060(3) 0.0052(18) -0.018(2) -0.015(2)
    C28 0.079(4) 0.078(4) 0.056(3) 0.003(3) -0.004(3) -0.013(3)
    C29 0.101(5) 0.073(4) 0.052(3) 0.007(3) -0.023(3) -0.013(3)
    C30 0.092(4) 0.077(4) 0.074(4) 0.002(3) -0.033(3) -0.017(3)
    C31 0.074(4) 0.075(4) 0.047(3) 0.005(3) -0.019(2) -0.018(3)
    C32 0.069(4) 0.087(4) 0.067(4) -0.004(3) -0.019(3) -0.011(3)
    C33 0.077(4) 0.114(6) 0.089(5) 0.006(4) -0.024(3) -0.027(4)
    C34 0.107(6) 0.100(5) 0.084(5) 0.028(4) -0.030(4) -0.025(4)
    C35 0.098(5) 0.072(4) 0.082(4) -0.007(4) -0.016(4) -0.016(3)
    C36 0.070(4) 0.079(4) 0.079(4) -0.005(3) -0.021(3) -0.016(3)
    Cl1 0.0627(8) 0.0501(7) 0.0804(9) -0.0065(6) -0.0203(6) 0.0085(6)
    Cl2 0.0443(6) 0.0460(6) 0.0630(7) 0.0010(5) -0.0165(5) -0.0138(5)
    C38 0.113(7) 0.118(7) 0.183(10) -0.006(6) -0.049(6) -0.018(8)
    N5 0.208(10) 0.119(7) 0.213(10) -0.002(7) -0.003(7) -0.038(7)
    C37 0.155(8) 0.110(7) 0.233(12) -0.035(6) -0.092(8) 0.030(7)
    O1W 0.487(18) 0.438(17) 0.168(8) 0.350(16) -0.110(10) -0.086(10)
_geom_special_details
;
All esds (except the esd in the dihedral angle between two l.s. planes) are
estimated using the full covariance matrix. The cell esds are taken into
account individually in the estimation of esds in distances, angles and
torsion angles; correlations between esds in cell parameters are only used
when they are defined by crystal symmetry. An approximate (isotropic)
treatment of cell esds is used for estimating esds involving l.s. planes.
;
loop_
    _geom_bond_atom_site_label_1
    _geom_bond_atom_site_label_2
    _geom_bond_site_symmetry_2
    _geom_bond_distance
    _geom_bond_publ_flag
    Cu1 N1 . 1.993(3) ?
    Cu1 N3 . 2.014(3) ?
    Cu1 Cl1 . 2.2364(13) ?
    Cu1 Cl2 . 2.2537(13) ?
    Cu1 O1 . 2.423(3) ?
    O1 C8 . 1.360(5) ?
    O1 C10 . 1.404(5) ?
    O2 C11 . 1.196(5) ?
    O3 C26 . 1.363(5) ?
    O3 C28 . 1.410(6) ?
    O4 C29 . 1.208(6) ?
    N1 C1 . 1.299(6) ?
    N1 C9 . 1.357(5) ?
    N2 C11 . 1.318(5) ?
    N2 C12 . 1.444(6) ?
    N2 H2A . 0.8600 ?
    N3 C19 . 1.296(5) ?
    N3 C27 . 1.367(5) ?
    N4 C29 . 1.311(7) ?
    N4 C30 . 1.431(7) ?
    N4 H4A . 0.8600 ?
    C1 C2 . 1.399(7) ?
    C1 H1 . 0.9300 ?
    C2 C3 . 1.324(8) ?
    C2 H2 . 0.9300 ?
    C3 C4 . 1.374(7) ?
    C3 H3 . 0.9300 ?
    C4 C9 . 1.390(6) ?
    C4 C5 . 1.395(7) ?
    C5 C6 . 1.323(8) ?
    C5 H5 . 0.9300 ?
    C6 C7 . 1.392(7) ?
    C6 H6 . 0.9300 ?
    C7 C8 . 1.336(6) ?
    C7 H7 . 0.9300 ?
    C8 C9 . 1.410(6) ?
    C10 C11 . 1.507(6) ?
    C10 H10A . 0.9700 ?
    C10 H10B . 0.9700 ?
    C12 C13 . 1.483(7) ?
    C12 H12A . 0.9700 ?
    C12 H12B . 0.9700 ?
    C13 C14 . 1.359(7) ?
    C13 C18 . 1.360(8) ?
    C14 C15 . 1.375(9) ?
    C14 H14 . 0.9300 ?
    C15 C16 . 1.333(10) ?
    C15 H15 . 0.9300 ?
    C16 C17 . 1.375(10) ?
    C16 H16 . 0.9300 ?
    C17 C18 . 1.367(8) ?
    C17 H17 . 0.9300 ?
    C18 H18 . 0.9300 ?
    C19 C20 . 1.384(6) ?
    C19 H19 . 0.9300 ?
    C20 C21 . 1.329(7) ?
    C20 H20 . 0.9300 ?
    C21 C22 . 1.379(7) ?
    C21 H21 . 0.9300 ?
    C22 C27 . 1.393(6) ?
    C22 C23 . 1.415(7) ?
    C23 C24 . 1.329(7) ?
    C23 H23 . 0.9300 ?
    C24 C25 . 1.389(7) ?
    C24 H24 . 0.9300 ?
    C25 C26 . 1.354(6) ?
    C25 H25 . 0.9300 ?
    C26 C27 . 1.405(6) ?
    C28 C29 . 1.497(8) ?
    C28 H28A . 0.9700 ?
    C28 H28B . 0.9700 ?
    C30 C31 . 1.497(7) ?
    C30 H30A . 0.9700 ?
    C30 H30B . 0.9700 ?
    C31 C32 . 1.365(6) ?
    C31 C36 . 1.370(6) ?
    C32 C33 . 1.355(8) ?
    C32 H32 . 0.9300 ?
    C33 C34 . 1.362(7) ?
    C33 H33 . 0.9300 ?
    C34 C35 . 1.346(7) ?
    C34 H34 . 0.9300 ?
    C35 C36 . 1.356(6) ?
    C35 H35 . 0.9300 ?
    C36 H36 . 0.9300 ?
    C38 N5 . 1.125(10) ?
    C38 C37 . 1.436(8) ?
    C37 H37A . 0.9600 ?
    C37 H37B . 0.9600 ?
    C37 H37C . 0.9600 ?
    O1W H1WA . 0.8501 ?
    O1W H1WB . 0.86(2) ?
loop_
    _geom_angle_atom_site_label_1
    _geom_angle_atom_site_label_2
    _geom_angle_atom_site_label_3
    _geom_angle_site_symmetry_1
    _geom_angle_site_symmetry_3
    _geom_angle
    _geom_angle_publ_flag
    N1 Cu1 N3 . . 89.95(13) ?
    N1 Cu1 Cl1 . . 89.01(11) ?
    N3 Cu1 Cl1 . . 158.68(11) ?
    N1 Cu1 Cl2 . . 162.28(11) ?
    N3 Cu1 Cl2 . . 92.14(10) ?
    Cl1 Cu1 Cl2 . . 95.29(5) ?
    N1 Cu1 O1 . . 72.19(12) ?
    N3 Cu1 O1 . . 98.37(12) ?
    Cl1 Cu1 O1 . . 101.57(8) ?
    Cl2 Cu1 O1 . . 90.10(7) ?
    C8 O1 C10 . . 117.9(3) ?
    C8 O1 Cu1 . . 110.8(2) ?
    C10 O1 Cu1 . . 131.3(3) ?
    C26 O3 C28 . . 118.1(4) ?
    C1 N1 C9 . . 118.3(4) ?
    C1 N1 Cu1 . . 118.1(3) ?
    C9 N1 Cu1 . . 123.1(3) ?
    C11 N2 C12 . . 122.7(4) ?
    C11 N2 H2A . . 118.6 ?
    C12 N2 H2A . . 118.6 ?
    C19 N3 C27 . . 117.1(4) ?
    C19 N3 Cu1 . . 119.6(3) ?
    C27 N3 Cu1 . . 123.3(3) ?
    C29 N4 C30 . . 123.0(5) ?
    C29 N4 H4A . . 118.5 ?
    C30 N4 H4A . . 118.5 ?
    N1 C1 C2 . . 122.6(5) ?
    N1 C1 H1 . . 118.7 ?
    C2 C1 H1 . . 118.7 ?
    C3 C2 C1 . . 119.0(5) ?
    C3 C2 H2 . . 120.5 ?
    C1 C2 H2 . . 120.5 ?
    C2 C3 C4 . . 120.8(5) ?
    C2 C3 H3 . . 119.6 ?
    C4 C3 H3 . . 119.6 ?
    C3 C4 C9 . . 117.6(5) ?
    C3 C4 C5 . . 123.3(5) ?
    C9 C4 C5 . . 119.2(5) ?
    C6 C5 C4 . . 120.3(5) ?
    C6 C5 H5 . . 119.9 ?
    C4 C5 H5 . . 119.9 ?
    C5 C6 C7 . . 121.4(5) ?
    C5 C6 H6 . . 119.3 ?
    C7 C6 H6 . . 119.3 ?
    C8 C7 C6 . . 120.2(5) ?
    C8 C7 H7 . . 119.9 ?
    C6 C7 H7 . . 119.9 ?
    C7 C8 O1 . . 126.2(4) ?
    C7 C8 C9 . . 120.0(4) ?
    O1 C8 C9 . . 113.8(4) ?
    N1 C9 C4 . . 121.7(4) ?
    N1 C9 C8 . . 119.3(4) ?
    C4 C9 C8 . . 119.0(4) ?
    O1 C10 C11 . . 111.9(4) ?
    O1 C10 H10A . . 109.2 ?
    C11 C10 H10A . . 109.2 ?
    O1 C10 H10B . . 109.2 ?
    C11 C10 H10B . . 109.2 ?
    H10A C10 H10B . . 107.9 ?
    O2 C11 N2 . . 124.5(4) ?
    O2 C11 C10 . . 121.8(4) ?
    N2 C11 C10 . . 113.7(4) ?
    N2 C12 C13 . . 114.3(4) ?
    N2 C12 H12A . . 108.7 ?
    C13 C12 H12A . . 108.7 ?
    N2 C12 H12B . . 108.7 ?
    C13 C12 H12B . . 108.7 ?
    H12A C12 H12B . . 107.6 ?
    C14 C13 C18 . . 118.8(6) ?
    C14 C13 C12 . . 119.6(6) ?
    C18 C13 C12 . . 121.5(5) ?
    C13 C14 C15 . . 120.5(7) ?
    C13 C14 H14 . . 119.8 ?
    C15 C14 H14 . . 119.8 ?
    C16 C15 C14 . . 120.3(7) ?
    C16 C15 H15 . . 119.9 ?
    C14 C15 H15 . . 119.9 ?
    C15 C16 C17 . . 120.3(7) ?
    C15 C16 H16 . . 119.8 ?
    C17 C16 H16 . . 119.8 ?
    C18 C17 C16 . . 119.1(7) ?
    C18 C17 H17 . . 120.5 ?
    C16 C17 H17 . . 120.5 ?
    C13 C18 C17 . . 121.0(6) ?
    C13 C18 H18 . . 119.5 ?
    C17 C18 H18 . . 119.5 ?
    N3 C19 C20 . . 124.2(4) ?
    N3 C19 H19 . . 117.9 ?
    C20 C19 H19 . . 117.9 ?
    C21 C20 C19 . . 119.0(5) ?
    C21 C20 H20 . . 120.5 ?
    C19 C20 H20 . . 120.5 ?
    C20 C21 C22 . . 120.0(5) ?
    C20 C21 H21 . . 120.0 ?
    C22 C21 H21 . . 120.0 ?
    C21 C22 C27 . . 117.9(4) ?
    C21 C22 C23 . . 123.7(5) ?
    C27 C22 C23 . . 118.4(5) ?
    C24 C23 C22 . . 120.8(5) ?
    C24 C23 H23 . . 119.6 ?
    C22 C23 H23 . . 119.6 ?
    C23 C24 C25 . . 121.0(5) ?
    C23 C24 H24 . . 119.5 ?
    C25 C24 H24 . . 119.5 ?
    C26 C25 C24 . . 120.2(5) ?
    C26 C25 H25 . . 119.9 ?
    C24 C25 H25 . . 119.9 ?
    C25 C26 O3 . . 124.9(5) ?
    C25 C26 C27 . . 120.1(4) ?
    O3 C26 C27 . . 115.0(4) ?
    N3 C27 C22 . . 121.7(4) ?
    N3 C27 C26 . . 118.9(4) ?
    C22 C27 C26 . . 119.3(4) ?
    O3 C28 C29 . . 114.4(4) ?
    O3 C28 H28A . . 108.7 ?
    C29 C28 H28A . . 108.7 ?
    O3 C28 H28B . . 108.7 ?
    C29 C28 H28B . . 108.7 ?
    H28A C28 H28B . . 107.6 ?
    O4 C29 N4 . . 125.7(6) ?
    O4 C29 C28 . . 118.8(6) ?
    N4 C29 C28 . . 115.5(5) ?
    N4 C30 C31 . . 115.4(5) ?
    N4 C30 H30A . . 108.4 ?
    C31 C30 H30A . . 108.4 ?
    N4 C30 H30B . . 108.4 ?
    C31 C30 H30B . . 108.4 ?
    H30A C30 H30B . . 107.5 ?
    C32 C31 C36 . . 119.2(5) ?
    C32 C31 C30 . . 117.5(5) ?
    C36 C31 C30 . . 123.3(5) ?
    C33 C32 C31 . . 119.7(6) ?
    C33 C32 H32 . . 120.1 ?
    C31 C32 H32 . . 120.1 ?
    C32 C33 C34 . . 121.3(6) ?
    C32 C33 H33 . . 119.3 ?
    C34 C33 H33 . . 119.3 ?
    C35 C34 C33 . . 118.5(6) ?
    C35 C34 H34 . . 120.8 ?
    C33 C34 H34 . . 120.8 ?
    C34 C35 C36 . . 121.5(6) ?
    C34 C35 H35 . . 119.2 ?
    C36 C35 H35 . . 119.2 ?
    C35 C36 C31 . . 119.7(5) ?
    C35 C36 H36 . . 120.1 ?
    C31 C36 H36 . . 120.1 ?
    N5 C38 C37 . . 179.1(12) ?
    C38 C37 H37A . . 109.5 ?
    C38 C37 H37B . . 109.5 ?
    H37A C37 H37B . . 109.5 ?
    C38 C37 H37C . . 109.5 ?
    H37A C37 H37C . . 109.5 ?
    H37B C37 H37C . . 109.5 ?
    H1WA O1W H1WB . . 108.6 ?
loop_
    _geom_torsion_atom_site_label_1
    _geom_torsion_atom_site_label_2
    _geom_torsion_atom_site_label_3
    _geom_torsion_atom_site_label_4
    _geom_torsion_site_symmetry_1
    _geom_torsion_site_symmetry_2
    _geom_torsion_site_symmetry_3
    _geom_torsion_site_symmetry_4
    _geom_torsion
    _geom_torsion_publ_flag
    N1 Cu1 O1 C8 . . . . 7.6(3) ?
    N3 Cu1 O1 C8 . . . . 94.8(3) ?
    Cl1 Cu1 O1 C8 . . . . -77.6(3) ?
    Cl2 Cu1 O1 C8 . . . . -173.0(2) ?
    N1 Cu1 O1 C10 . . . . -175.8(4) ?
    N3 Cu1 O1 C10 . . . . -88.6(3) ?
    Cl1 Cu1 O1 C10 . . . . 99.0(3) ?
    Cl2 Cu1 O1 C10 . . . . 3.6(3) ?
    N3 Cu1 N1 C1 . . . . 80.9(4) ?
    Cl1 Cu1 N1 C1 . . . . -77.8(3) ?
    Cl2 Cu1 N1 C1 . . . . 177.8(3) ?
    O1 Cu1 N1 C1 . . . . 179.8(4) ?
    N3 Cu1 N1 C9 . . . . -106.3(3) ?
    Cl1 Cu1 N1 C9 . . . . 95.0(3) ?
    Cl2 Cu1 N1 C9 . . . . -9.4(6) ?
    O1 Cu1 N1 C9 . . . . -7.5(3) ?
    N1 Cu1 N3 C19 . . . . 72.2(3) ?
    Cl1 Cu1 N3 C19 . . . . 159.3(3) ?
    Cl2 Cu1 N3 C19 . . . . -90.2(3) ?
    O1 Cu1 N3 C19 . . . . 0.2(3) ?
    N1 Cu1 N3 C27 . . . . -111.3(3) ?
    Cl1 Cu1 N3 C27 . . . . -24.2(5) ?
    Cl2 Cu1 N3 C27 . . . . 86.3(3) ?
    O1 Cu1 N3 C27 . . . . 176.7(3) ?
    C9 N1 C1 C2 . . . . 0.0(7) ?
    Cu1 N1 C1 C2 . . . . 173.1(4) ?
    N1 C1 C2 C3 . . . . -0.8(9) ?
    C1 C2 C3 C4 . . . . 1.2(9) ?
    C2 C3 C4 C9 . . . . -0.8(8) ?
    C2 C3 C4 C5 . . . . -179.6(5) ?
    C3 C4 C5 C6 . . . . 178.6(5) ?
    C9 C4 C5 C6 . . . . -0.2(8) ?
    C4 C5 C6 C7 . . . . 0.1(9) ?
    C5 C6 C7 C8 . . . . 0.3(8) ?
    C6 C7 C8 O1 . . . . 179.5(4) ?
    C6 C7 C8 C9 . . . . -0.7(7) ?
    C10 O1 C8 C7 . . . . -4.1(6) ?
    Cu1 O1 C8 C7 . . . . 173.0(4) ?
    C10 O1 C8 C9 . . . . 176.2(3) ?
    Cu1 O1 C8 C9 . . . . -6.7(4) ?
    C1 N1 C9 C4 . . . . 0.4(6) ?
    Cu1 N1 C9 C4 . . . . -172.3(3) ?
    C1 N1 C9 C8 . . . . 179.5(4) ?
    Cu1 N1 C9 C8 . . . . 6.7(5) ?
    C3 C4 C9 N1 . . . . 0.0(7) ?
    C5 C4 C9 N1 . . . . 178.8(4) ?
    C3 C4 C9 C8 . . . . -179.1(4) ?
    C5 C4 C9 C8 . . . . -0.2(7) ?
    C7 C8 C9 N1 . . . . -178.4(4) ?
    O1 C8 C9 N1 . . . . 1.4(6) ?
    C7 C8 C9 C4 . . . . 0.7(7) ?
    O1 C8 C9 C4 . . . . -179.6(4) ?
    C8 O1 C10 C11 . . . . -67.7(5) ?
    Cu1 O1 C10 C11 . . . . 115.9(4) ?
    C12 N2 C11 O2 . . . . -2.3(7) ?
    C12 N2 C11 C10 . . . . 177.4(4) ?
    O1 C10 C11 O2 . . . . -19.0(6) ?
    O1 C10 C11 N2 . . . . 161.3(4) ?
    C11 N2 C12 C13 . . . . -88.6(6) ?
    N2 C12 C13 C14 . . . . 131.0(5) ?
    N2 C12 C13 C18 . . . . -51.7(7) ?
    C18 C13 C14 C15 . . . . -2.2(9) ?
    C12 C13 C14 C15 . . . . 175.3(5) ?
    C13 C14 C15 C16 . . . . 0.2(11) ?
    C14 C15 C16 C17 . . . . 1.5(13) ?
    C15 C16 C17 C18 . . . . -1.2(12) ?
    C14 C13 C18 C17 . . . . 2.5(9) ?
    C12 C13 C18 C17 . . . . -174.9(5) ?
    C16 C17 C18 C13 . . . . -0.8(10) ?
    C27 N3 C19 C20 . . . . -0.4(6) ?
    Cu1 N3 C19 C20 . . . . 176.3(3) ?
    N3 C19 C20 C21 . . . . -0.1(7) ?
    C19 C20 C21 C22 . . . . -0.2(7) ?
    C20 C21 C22 C27 . . . . 1.0(7) ?
    C20 C21 C22 C23 . . . . -177.3(5) ?
    C21 C22 C23 C24 . . . . 179.1(5) ?
    C27 C22 C23 C24 . . . . 0.7(7) ?
    C22 C23 C24 C25 . . . . -0.2(8) ?
    C23 C24 C25 C26 . . . . 1.4(8) ?
    C24 C25 C26 O3 . . . . 177.4(4) ?
    C24 C25 C26 C27 . . . . -3.1(7) ?
    C28 O3 C26 C25 . . . . 5.5(7) ?
    C28 O3 C26 C27 . . . . -174.0(4) ?
    C19 N3 C27 C22 . . . . 1.3(6) ?
    Cu1 N3 C27 C22 . . . . -175.3(3) ?
    C19 N3 C27 C26 . . . . -179.5(4) ?
    Cu1 N3 C27 C26 . . . . 4.0(5) ?
    C21 C22 C27 N3 . . . . -1.6(6) ?
    C23 C22 C27 N3 . . . . 176.9(4) ?
    C21 C22 C27 C26 . . . . 179.2(4) ?
    C23 C22 C27 C26 . . . . -2.4(6) ?
    C25 C26 C27 N3 . . . . -175.7(4) ?
    O3 C26 C27 N3 . . . . 3.9(6) ?
    C25 C26 C27 C22 . . . . 3.6(7) ?
    O3 C26 C27 C22 . . . . -176.8(4) ?
    C26 O3 C28 C29 . . . . 68.0(6) ?
    C30 N4 C29 O4 . . . . 5.4(9) ?
    C30 N4 C29 C28 . . . . -175.8(5) ?
    O3 C28 C29 O4 . . . . -150.3(5) ?
    O3 C28 C29 N4 . . . . 30.9(7) ?
    C29 N4 C30 C31 . . . . -104.2(6) ?
    N4 C30 C31 C32 . . . . -171.4(5) ?
    N4 C30 C31 C36 . . . . 10.1(8) ?
    C36 C31 C32 C33 . . . . 1.6(8) ?
    C30 C31 C32 C33 . . . . -177.0(5) ?
    C31 C32 C33 C34 . . . . -0.5(9) ?
    C32 C33 C34 C35 . . . . -0.9(10) ?
    C33 C34 C35 C36 . . . . 1.1(10) ?
    C34 C35 C36 C31 . . . . 0.1(9) ?
    C32 C31 C36 C35 . . . . -1.4(8) ?
    C30 C31 C36 C35 . . . . 177.1(5) ?
loop_
    _geom_hbond_atom_site_label_D
    _geom_hbond_atom_site_label_H
    _geom_hbond_atom_site_label_A
    _geom_hbond_site_symmetry_A
    _geom_hbond_distance_DH
    _geom_hbond_distance_HA
    _geom_hbond_distance_DA
    _geom_hbond_angle_DHA
    N2 H2A Cl1 2_666 0.86 2.35 3.160(4) 157.6
    N4 H4A Cl2 . 0.86 2.39 3.230(5) 164.8
    O1W H1WA O2 . 0.85 1.95 2.776(8) 165.0
    O1W H1WB O4 1_556 0.86(2) 2.2(2) 2.781(11)  12E1(2)
data_New_Global_Publ_Block
_journal_date_recd_electronic     2010-01-14
_journal_date_accepted     2010-02-09
_journal_name_full     'Acta Crystallographica, Section E'
_journal_year     2010
_journal_volume     66
_journal_issue      3
_journal_page_first     m292
_journal_page_last     m292
_journal_paper_category     QM
_journal_coeditor_code     VM2018
_publ_contact_author_name     'Wei-Na Wu'
_publ_contact_author_address
;
Department of Physics and Chemistry
Henan Polytechnic University
Jiaozuo 454000
People's Republic of China
;
_publ_contact_author_email     'wuwn08@hpu.edu.cn'
_publ_contact_author_fax     ?
_publ_contact_author_phone     '86-3913987818'
_publ_section_title
;
Bis[<i>N</i>-benzyl-2-(quinolin-8-yloxy)acetamide]dichloridocopper(II)
acetonitrile solvate monohydrate
;
_publ_section_title_footnote     .
loop_
    _publ_author_name
    _publ_author_footnote
    _publ_author_address
    'Wang, Yuan' .
;
Department of Physics and Chemistry
Henan Polytechnic University
Jiaozuo 454000
People's Republic of China
;
    'Wu, Wei-Na' .
;
Department of Physics and Chemistry
Henan Polytechnic University
Jiaozuo 454000
People's Republic of China
;
    'Zhao, Rui-Qi' .
;
Department of Physics and Chemistry
Henan Polytechnic University
Jiaozuo 454000
People's Republic of China
;
    'Zhang, Ai-Yun' .
;
Department of Physics and Chemistry
Henan Polytechnic University
Jiaozuo 454000
People's Republic of China
;
    'Qin, Bao-Feng' .
;
Lanzhou Institute of Chemical Physics
Chinese Academy of Sciences
Lanzhou 730000
People's Republic of China
;
_publ_section_synopsis     .
