# Supplementary material for: Bis[N-benzyl-2-(quinolin-8-yl­oxy)acetamide]dichloridocopper(II) acetonitrile solvate monohydrate
Source: Acta Crystallogr Sect E Struct Rep Online. 2010 Feb 13;66(Pt 3):m292. doi: 10.1107/S1600536810005453 (PMC2983527; doi:10.1107/S1600536810005453)
Supplement: Supplementary file 2 [file e-66-0m292-Isup2.hkl]

# 
# h,k,l, Fc-squared, Fo-squared, sigma(Fo-squared) and status flag 
# 
data_I
_shelx_title ' z in  P-1' 
_shelx_refln_list_code          4 
_shelx_F_calc_maximum      195.16 
_exptl_crystal_F_000       806.00 
_reflns_d_resolution_high  0.7968 
 
loop_ 
 _symmetry_equiv_pos_as_xyz 
 'x, y, z' 
 '-x, -y, -z' 
 
_cell_length_a    10.2020 
_cell_length_b    13.2530 
_cell_length_c    14.0090 
_cell_angle_alpha  78.927 
_cell_angle_beta   78.995 
_cell_angle_gamma  86.366 
 
_shelx_F_squared_multiplier     1.000 
 
loop_ 
 _refln_index_h 
 _refln_index_k 
 _refln_index_l 
 _refln_F_squared_calc 
 _refln_F_squared_meas 
 _refln_F_squared_sigma 
 _refln_observed_status 
   1   0   0     4262.99     4250.04    188.27 o 
   2   0   0     8827.70     8855.17    194.24 o 
   3   0   0     8784.87     8606.80    190.53 o 
   4   0   0      590.41      737.22     24.56 o 
   5   0   0     5859.64     6043.48    135.50 o 
   6   0   0      619.54      934.80     81.02 o 
   7   0   0      126.39      121.31     11.75 o 
   8   0   0       59.92       70.32     16.64 o 
   9   0   0       16.35        1.36     15.94 o 
  10   0   0      120.93      116.30     31.74 o 
  11   0   0       54.38       45.29     20.81 o 
  12   0   0       31.61       10.36     23.86 o 
 -12   1   0       12.05      -16.79     20.72 o 
 -11   1   0        0.51      -12.41     18.14 o 
 -10   1   0       70.33       84.88     24.30 o 
  -9   1   0       91.87       63.02     35.03 o 
  -8   1   0      189.34      229.88     18.83 o 
  -7   1   0       17.15       33.45     13.68 o 
  -6   1   0     1078.07     1147.98     30.65 o 
  -5   1   0      609.04      765.76     27.00 o 
  -4   1   0     5295.92     4660.42    104.93 o 
  -3   1   0    22231.89    23594.12    514.16 o 
  -2   1   0     1325.80     1677.16     86.95 o 
  -1   1   0     6665.63     7168.16    219.49 o 
   1   1   0     5471.32     5238.07    373.64 o 
   2   1   0     8214.01     7539.17    358.23 o 
   3   1   0      204.98      286.86     13.91 o 
   4   1   0      505.29      585.88     35.60 o 
   5   1   0       63.41       83.89     18.53 o 
   6   1   0      207.25      283.43     25.55 o 
   7   1   0        0.47       -8.70      8.70 o 
   8   1   0       30.69        4.63     10.48 o 
   9   1   0      343.59      333.28     27.40 o 
  10   1   0       25.06        9.37     20.14 o 
  11   1   0       15.81       14.55     19.15 o 
  12   1   0        0.81       -9.26     19.92 o 
 -12   2   0       31.99       26.65     23.21 o 
 -11   2   0        1.69      -18.19     18.19 o 
 -10   2   0      104.53       95.21     22.32 o 
  -9   2   0        9.19       11.33     17.44 o 
  -8   2   0       22.27       14.83     16.32 o 
  -7   2   0      486.24      475.25     23.09 o 
  -6   2   0      334.31      345.23     18.41 o 
  -5   2   0      945.50      943.38     31.87 o 
  -4   2   0      127.78      208.02     12.55 o 
  -3   2   0      666.59      655.03     40.55 o 
  -2   2   0      197.55      179.41     12.41 o 
  -1   2   0     5089.19     5597.41    203.37 o 
   0   2   0     9712.84     9925.48    314.28 o 
   1   2   0      472.88      553.70     19.36 o 
   2   2   0     2389.05     1901.68     64.85 o 
   3   2   0     2284.51     2225.43     57.92 o 
   4   2   0     1556.92     1314.27     36.67 o 
   5   2   0      760.61      882.40     85.16 o 
   6   2   0       45.05       27.05      6.32 o 
   7   2   0      350.63      360.33     24.87 o 
   8   2   0       44.07       30.00     13.68 o 
   9   2   0      316.77      309.24     27.84 o 
  10   2   0      316.27      353.91     45.75 o 
  11   2   0       25.73       21.38     19.63 o 
  12   2   0       47.83       42.96     23.86 o 
 -12   3   0       38.44       36.37     22.56 o 
 -11   3   0        6.08       -7.97     40.28 o 
 -10   3   0      290.65      261.28     46.41 o 
  -9   3   0       35.21       39.70     15.38 o 
  -8   3   0       65.52       85.31     24.86 o 
  -7   3   0      468.97      467.40     23.21 o 
  -6   3   0      356.77      599.02     24.95 o 
  -5   3   0     2689.49     2512.89     72.51 o 
  -4   3   0      166.43      211.16     17.88 o 
  -3   3   0      249.49      231.12     23.52 o 
  -2   3   0       12.38       40.94      4.46 o 
  -1   3   0     1180.06     1327.73     52.07 o 
   0   3   0     8743.19    10776.38    236.78 o 
   1   3   0     1082.37      888.22     25.24 o 
   2   3   0     4275.83     4585.22    114.50 o 
   3   3   0     2263.23     2068.35     54.65 o 
   4   3   0      305.48      234.31     12.17 o 
   5   3   0      586.99      471.16     26.93 o 
   6   3   0     1523.12     1443.24     42.41 o 
   7   3   0        0.37       -3.08      8.59 o 
   8   3   0      403.95      392.95     22.14 o 
   9   3   0       74.58      107.38     32.95 o 
  10   3   0       84.95       87.39     21.12 o 
  11   3   0       67.97       93.11     22.28 o 
  12   3   0       54.63       44.45     21.88 o 
 -12   4   0        4.58       13.72     22.37 o 
 -11   4   0       76.01       39.17     43.13 o 
 -10   4   0        1.03      -15.32     18.27 o 
  -9   4   0      139.50      174.42     20.22 o 
  -8   4   0      352.49      376.48     24.71 o 
  -7   4   0        0.19        9.32     11.62 o 
  -6   4   0      202.17      237.04     17.29 o 
  -5   4   0      268.20      457.60     21.97 o 
  -4   4   0     2333.58     2255.41     65.61 o 
  -3   4   0       38.03       46.39      7.82 o 
  -2   4   0      198.61      231.67      9.25 o 
  -1   4   0      620.67      743.45     52.07 o 
   0   4   0       12.16       10.94      4.49 o 
   1   4   0     3008.56     2784.92     63.76 o 
   2   4   0      758.51      488.72     14.55 o 
   3   4   0       66.99      106.93      8.73 o 
   4   4   0     2684.25     2401.34     64.13 o 
   5   4   0      210.38      273.21     27.58 o 
   6   4   0     1109.23     1095.51     34.82 o 
   7   4   0      169.53      232.51     15.91 o 
   8   4   0      787.44      741.34     36.86 o 
   9   4   0      859.13      879.80     33.10 o 
  10   4   0       27.87       23.32     18.71 o 
  11   4   0      105.96      116.94     23.81 o 
  12   4   0        0.20      -11.84     19.81 o 
 -11   5   0       14.72       10.34     23.64 o 
 -10   5   0      293.76      288.64     32.48 o 
  -9   5   0        5.17      -11.66     15.13 o 
  -8   5   0       80.85      118.60     17.74 o 
  -7   5   0      441.73      484.46     25.75 o 
  -6   5   0     1022.84      960.58     34.95 o 
  -5   5   0      607.57      643.93     25.98 o 
  -4   5   0      373.90      461.87     36.44 o 
  -3   5   0       40.42       57.60      6.48 o 
  -2   5   0      554.02      652.68     18.58 o 
  -1   5   0      608.61      751.61     20.66 o 
   0   5   0     3718.22     3248.95     74.61 o 
   1   5   0     1165.60     1146.99     29.20 o 
   2   5   0      145.72      160.56      8.77 o 
   3   5   0      334.95      260.36     13.08 o 
   4   5   0      636.32      559.59     23.31 o 
   5   5   0     8019.40     7820.87    196.86 o 
   6   5   0      627.30      534.09     22.39 o 
   7   5   0      532.63      475.13     21.76 o 
   8   5   0      265.90      265.55     18.66 o 
   9   5   0      216.65      243.15     19.33 o 
  10   5   0      378.86      325.08     57.36 o 
  11   5   0       18.17        5.83     18.73 o 
  12   5   0       22.51       45.53     32.40 o 
 -11   6   0        2.63        7.87     21.75 o 
 -10   6   0      166.67      135.47     30.50 o 
  -9   6   0      287.72      347.00     45.66 o 
  -8   6   0      131.69      159.04     19.93 o 
  -7   6   0       91.17      116.78     32.95 o 
  -6   6   0       25.71       55.94     13.05 o 
  -5   6   0      284.47      388.01     22.62 o 
  -4   6   0     1275.46     1359.82     51.37 o 
  -3   6   0     1047.85     1140.58     37.49 o 
  -2   6   0      236.64      228.94     11.44 o 
  -1   6   0      450.09      454.94     15.38 o 
   0   6   0      350.43      363.59     14.60 o 
   1   6   0     1871.01     1950.40     47.40 o 
   2   6   0      234.58      263.22     14.09 o 
   3   6   0      256.54      278.81     12.12 o 
   4   6   0     1812.45     1712.87     49.20 o 
   5   6   0     1077.69     1043.86     34.08 o 
   6   6   0     1158.03     1134.45     37.02 o 
   7   6   0       92.25       83.28     12.86 o 
   8   6   0      254.22      245.56     33.73 o 
   9   6   0      162.07      190.61     18.62 o 
  10   6   0        0.14       -8.36     12.96 o 
  11   6   0       17.06       33.27     20.88 o 
 -11   7   0       16.78      -11.25     22.44 o 
 -10   7   0       15.53       -7.75     17.96 o 
  -9   7   0       47.34       48.57     19.40 o 
  -8   7   0      188.75      199.60     21.91 o 
  -7   7   0      384.64      462.88     26.83 o 
  -6   7   0       41.13       68.14     14.64 o 
  -5   7   0      564.85      560.03     34.05 o 
  -4   7   0      153.62      190.80     15.95 o 
  -3   7   0      782.33      853.58     24.81 o 
  -2   7   0     1082.83     1025.85     28.12 o 
  -1   7   0      174.84      165.05     11.12 o 
   0   7   0     1464.72     1377.93     35.94 o 
   1   7   0      804.09      783.82     46.83 o 
   2   7   0       77.71       48.89     12.45 o 
   3   7   0      229.60      240.64     17.55 o 
   4   7   0     1606.25     1531.38     45.77 o 
   5   7   0      332.45      322.69     18.58 o 
   6   7   0      110.65      129.98     19.39 o 
   7   7   0       11.02       11.96     11.26 o 
   8   7   0       87.66      102.43     17.83 o 
   9   7   0      190.67      208.23     19.37 o 
  10   7   0       32.70       40.88     15.39 o 
  11   7   0        8.79        7.89     20.61 o 
 -10   8   0       78.31       80.12     27.55 o 
  -9   8   0      199.79      172.75     23.19 o 
  -8   8   0      131.42      128.78     20.75 o 
  -7   8   0      274.44      296.34     37.38 o 
  -6   8   0       41.13       37.24     14.70 o 
  -5   8   0      664.08      851.17     33.71 o 
  -4   8   0      770.65      706.40     29.55 o 
  -3   8   0      241.56      258.85     40.48 o 
  -2   8   0     1598.47     1615.25     47.04 o 
  -1   8   0        9.01       13.43      8.58 o 
   0   8   0      945.21      865.02     26.00 o 
   1   8   0      386.43      360.25     16.15 o 
   2   8   0      340.65      283.24     21.42 o 
   3   8   0        6.74       -4.69      7.61 o 
   4   8   0      160.44      159.42     19.18 o 
   5   8   0      498.58      498.00     23.14 o 
   6   8   0       78.81       79.72     13.88 o 
   7   8   0       17.66        0.10     11.45 o 
   8   8   0        1.98        4.08     12.41 o 
   9   8   0        0.85       -7.70     12.74 o 
  10   8   0       21.37        4.85     15.19 o 
  11   8   0       62.66       56.79     23.86 o 
 -10   9   0        1.26       -6.87     24.93 o 
  -9   9   0      156.25      161.25     30.70 o 
  -8   9   0      545.59      648.92     45.24 o 
  -7   9   0      182.81      248.06     30.47 o 
  -6   9   0      283.00      326.69     32.11 o 
  -5   9   0       88.39      111.09     17.10 o 
  -4   9   0      611.14      646.78     38.52 o 
  -3   9   0     1342.64     1394.73     47.53 o 
  -2   9   0        0.20       -9.23      9.23 o 
  -1   9   0      266.69      294.94     16.36 o 
   0   9   0      401.50      439.19     18.93 o 
   1   9   0      313.66      391.98     17.54 o 
   2   9   0       71.28       79.07     11.56 o 
   3   9   0      139.48      133.55     14.40 o 
   4   9   0      347.22      363.08     26.24 o 
   5   9   0       19.78       35.20     12.94 o 
   6   9   0        1.34       -0.13     12.14 o 
   7   9   0      160.64      142.91     17.30 o 
   8   9   0        0.53       20.50     14.35 o 
   9   9   0       55.30       56.75     16.36 o 
  10   9   0       33.88       44.92     17.54 o 
  -9  10   0       46.74       17.59     26.83 o 
  -8  10   0       51.85       96.94     27.87 o 
  -7  10   0      369.03      448.10     40.08 o 
  -6  10   0       38.40       48.67     23.97 o 
  -5  10   0      640.68      702.95     68.52 o 
  -4  10   0       39.01       52.00     23.07 o 
  -3  10   0       94.88      139.40     25.98 o 
  -2  10   0      186.01      258.18     17.51 o 
  -1  10   0       67.73       73.71     12.53 o 
   0  10   0      199.82      253.12     16.59 o 
   1  10   0        9.93       -9.54      9.54 o 
   2  10   0       59.38       59.85     11.63 o 
   3  10   0       35.24       15.19     11.97 o 
   4  10   0        5.79      -11.28     11.28 o 
   5  10   0      179.66      201.07     19.01 o 
   6  10   0      173.82      194.95     19.45 o 
   7  10   0        6.54        5.08     13.65 o 
   8  10   0       45.23       67.74     16.65 o 
   9  10   0       10.07       32.85     16.65 o 
  10  10   0       33.20       68.55     18.91 o 
  -9  11   0       55.73       24.96     45.97 o 
  -8  11   0       52.60       42.97     28.15 o 
  -7  11   0        0.68       -0.51     26.49 o 
  -6  11   0        0.73        4.09     24.44 o 
  -5  11   0      196.99      283.75     71.59 o 
  -4  11   0      441.65      508.61     49.26 o 
  -3  11   0      287.55      302.48     34.60 o 
  -2  11   0        9.12       33.44     22.39 o 
  -1  11   0       33.42       38.66     13.96 o 
   0  11   0       73.29       72.33     15.56 o 
   1  11   0     1245.61     1267.04     84.10 o 
   2  11   0      581.82      544.02     31.84 o 
   3  11   0       23.09       35.54     13.31 o 
   4  11   0      467.15      462.25     31.19 o 
   5  11   0        1.96      -12.61     12.61 o 
   6  11   0      225.72      268.19     22.53 o 
   7  11   0       64.12       66.41     36.67 o 
   8  11   0       62.92      105.34     18.62 o 
   9  11   0        9.69       25.13     17.29 o 
  -8  12   0       57.34       74.51     32.19 o 
  -7  12   0        6.03        0.85     26.46 o 
  -6  12   0       98.79       98.83     30.70 o 
  -5  12   0        3.31       15.44     34.59 o 
  -4  12   0       85.55      106.00     29.86 o 
  -3  12   0      224.20      340.66     89.97 o 
  -2  12   0      120.77      156.23     67.43 o 
  -1  12   0       13.46       21.89     14.75 o 
   0  12   0       98.62      120.05     18.47 o 
   1  12   0        2.17      -10.40     14.45 o 
   2  12   0      496.82      454.94     43.56 o 
   3  12   0       71.95       77.99     20.94 o 
   4  12   0       41.17       61.54     20.26 o 
   5  12   0      367.78      415.64     43.56 o 
   6  12   0       11.24       19.24     19.88 o 
   7  12   0      103.42       98.72     23.66 o 
   8  12   0        0.25       -8.84     31.74 o 
  -7  13   0       46.02       19.54     42.69 o 
  -6  13   0        3.78      -27.41     27.41 o 
  -5  13   0      125.84      133.85     33.87 o 
  -4  13   0      278.70      284.45     39.13 o 
  -3  13   0      119.77      152.13     33.02 o 
  -2  13   0       31.17       27.34     27.76 o 
  -1  13   0       34.74       52.59     27.34 o 
   0  13   0      194.97      213.64     22.82 o 
   1  13   0      713.26      724.07     91.29 o 
   2  13   0        0.38      -15.65     18.38 o 
   3  13   0      198.53      244.91     81.66 o 
   4  13   0       28.08       12.12     19.39 o 
   5  13   0      154.59      175.20     26.18 o 
   6  13   0       81.02       79.97     60.20 o 
   7  13   0        9.83       45.97     22.07 o 
  -6  14   0        8.31        5.33     32.78 o 
  -5  14   0        0.64        9.79     30.43 o 
  -4  14   0      165.67      203.88     38.15 o 
  -3  14   0      368.06      392.08     45.10 o 
  -2  14   0       35.15      -18.52     27.86 o 
  -1  14   0       41.81       58.26     43.13 o 
   0  14   0        0.73       14.39     19.67 o 
   1  14   0      542.76      554.73     47.29 o 
   2  14   0      258.33      231.32     60.42 o 
   3  14   0       10.82       12.79     19.99 o 
   4  14   0      117.93      122.02     24.87 o 
   5  14   0        5.28       15.97     20.58 o 
   6  14   0       19.16      -14.75     20.30 o 
  -4  15   0       17.28       21.73     34.17 o 
  -3  15   0       85.58       65.27     34.50 o 
  -2  15   0      239.36      277.21     41.45 o 
  -1  15   0        0.99      -12.30     28.71 o 
   0  15   0      259.34      191.77     46.41 o 
   1  15   0       13.08      -20.51     20.51 o 
   2  15   0       54.97       63.05     23.25 o 
   3  15   0       13.94       -0.20     34.15 o 
   4  15   0        0.53       15.31     21.32 o 
   5  15   0       11.59       20.45     22.19 o 
  -2  16   0        2.56      -49.48     49.48 o 
  -1  16   0        0.42      -38.53     38.53 o 
   0  16   0       61.13       24.08     40.72 o 
   1  16   0       91.39       29.33     36.78 o 
   2  16   0        4.84        7.25     27.80 o 
   0 -16   1       69.77       31.09     42.91 o 
  -4 -15   1        0.99      -17.17     21.51 o 
  -3 -15   1        7.27       30.06     23.34 o 
  -2 -15   1       79.84       46.75     23.66 o 
  -1 -15   1       39.46       23.46     21.77 o 
   0 -15   1       54.15       32.40     39.40 o 
   1 -15   1       84.95        4.92     30.93 o 
   2 -15   1       44.40       43.83     34.22 o 
   3 -15   1      215.88      247.99     41.62 o 
   4 -15   1        8.68      -32.67     32.67 o 
  -6 -14   1       32.26       22.26     21.87 o 
  -5 -14   1       43.05       65.26     23.86 o 
  -4 -14   1        0.69       13.34     21.33 o 
  -3 -14   1        7.28        0.47     29.99 o 
  -2 -14   1       67.68       60.36     23.34 o 
  -1 -14   1      638.22      758.33     56.92 o 
   0 -14   1       67.87       67.55     22.35 o 
   1 -14   1       77.35      114.60     32.66 o 
   2 -14   1       31.91       -3.54     28.40 o 
   3 -14   1      134.71      203.66     38.37 o 
   4 -14   1      154.77      232.74     39.45 o 
   5 -14   1       13.49       57.82     33.24 o 
   6 -14   1       32.52       39.40     56.04 o 
  -7 -13   1       17.13       27.30     23.24 o 
  -6 -13   1       14.49       10.68     20.83 o 
  -5 -13   1      206.53      237.81     61.52 o 
  -4 -13   1       45.75       29.91     21.55 o 
  -3 -13   1       80.42       90.71     23.25 o 
  -2 -13   1      212.81      218.96     27.24 o 
  -1 -13   1      229.46      165.06     34.37 o 
   0 -13   1      445.11      504.60     29.10 o 
   1 -13   1       35.18       26.22     16.91 o 
   2 -13   1      165.94      184.66     33.95 o 
   3 -13   1        1.23      -25.24     25.24 o 
   4 -13   1       76.57      102.28     44.44 o 
   5 -13   1       68.64       69.87     31.35 o 
   6 -13   1        8.09      -10.14     27.86 o 
   7 -13   1       74.79       39.77     32.61 o 
  -8 -12   1       45.38       46.39     22.80 o 
  -7 -12   1       72.59      118.11     25.54 o 
  -6 -12   1      215.15      227.10     47.07 o 
  -5 -12   1        4.10      -17.46     17.46 o 
  -4 -12   1      187.41      174.77     25.04 o 
  -3 -12   1       34.73        3.61     20.58 o 
  -2 -12   1      719.51      731.34     39.64 o 
  -1 -12   1      165.52      175.61     28.68 o 
   0 -12   1      235.96      272.75     23.15 o 
   1 -12   1      101.06      125.39     18.83 o 
   2 -12   1      160.78      178.43     31.66 o 
   3 -12   1      230.90      226.68     33.97 o 
   4 -12   1        7.02       44.80     26.72 o 
   5 -12   1       14.56        4.74     25.31 o 
   6 -12   1       39.44       49.15     28.24 o 
   7 -12   1        0.28      -12.95     27.13 o 
   8 -12   1       55.72       21.78     29.98 o 
  -9 -11   1       50.62       44.42     25.55 o 
  -8 -11   1       27.90       14.44     16.66 o 
  -7 -11   1       11.88       -0.32     22.11 o 
  -6 -11   1      291.45      383.22     32.60 o 
  -5 -11   1      432.20      443.49     49.91 o 
  -4 -11   1       81.30       85.60     19.99 o 
  -3 -11   1       41.88       42.62     17.58 o 
  -2 -11   1       72.52       79.11     19.78 o 
  -1 -11   1      571.90      545.22     27.25 o 
   0 -11   1       67.06       53.67     25.74 o 
   1 -11   1        7.79       27.62     13.80 o 
   2 -11   1       66.11       52.26     15.28 o 
   3 -11   1       98.72       71.68     25.77 o 
   4 -11   1       71.64       96.59     26.68 o 
   5 -11   1      204.24      229.56     32.72 o 
   6 -11   1       26.13        7.80     25.25 o 
   7 -11   1      162.92      176.38     33.03 o 
   8 -11   1        9.45       14.84     27.19 o 
   9 -11   1       11.42      -42.91     45.53 o 
  -9 -10   1      186.92      192.46     22.30 o 
  -8 -10   1        0.12      -13.91     13.91 o 
  -7 -10   1       25.15       19.66     14.48 o 
  -6 -10   1       14.58       -2.29     13.48 o 
  -5 -10   1      653.51      687.14     29.65 o 
  -4 -10   1      136.31      116.81     15.85 o 
  -3 -10   1      206.87      256.67     19.03 o 
  -2 -10   1        9.35       28.44     15.39 o 
  -1 -10   1       69.62       90.65     15.29 o 
   0 -10   1       90.39       87.76     15.47 o 
   1 -10   1      188.10      197.46     18.30 o 
   2 -10   1        8.80      -11.85     11.85 o 
   3 -10   1      116.17      191.08     28.70 o 
   4 -10   1       43.84       58.63     23.44 o 
   5 -10   1       56.57       69.66     24.67 o 
   6 -10   1       59.05       87.70     25.72 o 
   7 -10   1      123.69      162.02     30.40 o 
   8 -10   1      277.18      241.86     35.12 o 
   9 -10   1       38.56       47.52     28.50 o 
 -10  -9   1        0.48        8.16     16.08 o 
  -9  -9   1      117.57      148.51     22.52 o 
  -8  -9   1       46.56       22.76     14.27 o 
  -7  -9   1      119.04      111.13     21.07 o 
  -6  -9   1      106.37       91.79     16.18 o 
  -5  -9   1       85.98      125.11     15.95 o 
  -4  -9   1        1.31      -10.44     10.44 o 
  -3  -9   1       11.78       18.10     10.45 o 
  -2  -9   1        2.77       -3.84      8.97 o 
  -1  -9   1      431.04      384.46     17.29 o 
   0  -9   1      445.61      434.84     18.54 o 
   1  -9   1       31.15       28.28      9.95 o 
   2  -9   1       41.11       37.54     12.08 o 
   3  -9   1       75.68       93.09     14.63 o 
   4  -9   1      778.74      896.61     47.81 o 
   5  -9   1      440.22      515.98     41.81 o 
   6  -9   1      405.37      520.49     44.88 o 
   7  -9   1      251.38      278.47     37.22 o 
   8  -9   1      185.02      210.67     34.37 o 
   9  -9   1      238.17      193.68     31.84 o 
  10  -9   1        0.94        0.08     28.02 o 
 -10  -8   1      172.25      161.95     20.58 o 
  -9  -8   1       62.21       51.82     19.64 o 
  -8  -8   1       22.56       32.18     14.29 o 
  -7  -8   1       15.64       12.80     12.42 o 
  -6  -8   1      129.62      145.36     16.41 o 
  -5  -8   1     1242.31     1252.69     41.27 o 
  -4  -8   1      209.68      219.11     16.16 o 
  -3  -8   1       50.67       56.86     11.23 o 
  -2  -8   1        8.02       -1.08     12.26 o 
  -1  -8   1        1.95       -7.08      7.08 o 
   0  -8   1     1055.83     1053.94     30.23 o 
   1  -8   1      333.28      331.21     27.81 o 
   2  -8   1      186.89      216.05     13.29 o 
   3  -8   1      220.45      258.10     17.19 o 
   4  -8   1      140.88      203.67     17.52 o 
   5  -8   1     1373.46     1545.86    114.83 o 
   6  -8   1        3.83       21.14     13.70 o 
   7  -8   1      747.03      801.84     34.77 o 
   8  -8   1       58.70       63.38     24.19 o 
   9  -8   1        4.44      -14.45     23.00 o 
  10  -8   1       44.37       26.84     24.30 o 
 -11  -7   1        3.24       24.78     21.46 o 
 -10  -7   1       76.45       89.11     17.13 o 
  -9  -7   1      130.52      165.52     20.22 o 
  -8  -7   1       82.82       97.78     15.68 o 
  -7  -7   1        8.99       -8.10     11.25 o 
  -6  -7   1       15.90       27.41     11.54 o 
  -5  -7   1       45.47       47.44     13.97 o 
  -4  -7   1      276.91      304.95     17.55 o 
  -3  -7   1      499.08      424.31     16.16 o 
  -2  -7   1      158.77      139.58     10.47 o 
  -1  -7   1      445.10      364.03     14.80 o 
   0  -7   1        2.50        3.81      9.67 o 
   1  -7   1      595.67      509.58     17.72 o 
   2  -7   1        0.15       -0.05      7.57 o 
   3  -7   1     1321.28     1475.03     38.50 o 
   4  -7   1     1139.11     1303.76     43.41 o 
   5  -7   1        0.40        3.27     14.19 o 
   6  -7   1      325.88      408.32     36.88 o 
   7  -7   1        9.79        2.11     14.01 o 
   8  -7   1      224.61      235.10     22.66 o 
   9  -7   1       81.64       68.45     18.90 o 
  10  -7   1        2.88      -17.60     17.60 o 
  11  -7   1       12.73       -3.19     24.96 o 
 -11  -6   1       44.93       44.78     22.49 o 
 -10  -6   1       30.41       32.92     14.99 o 
  -9  -6   1        0.30       -6.32     12.09 o 
  -8  -6   1        6.00        7.52     11.78 o 
  -7  -6   1       11.76        8.05     10.86 o 
  -6  -6   1      379.29      370.51     19.88 o 
  -5  -6   1     1344.94     1182.97     37.46 o 
  -4  -6   1      768.29      776.75     26.96 o 
  -3  -6   1      690.69      856.38     24.44 o 
  -2  -6   1      478.61      573.24     18.23 o 
  -1  -6   1     6424.93     6276.30    150.97 o 
   0  -6   1     2050.01     2036.25     49.52 o 
   1  -6   1      656.50      761.01     27.87 o 
   2  -6   1       18.27       26.90      7.07 o 
   3  -6   1     1267.89     1570.81     39.48 o 
   4  -6   1     2025.07     2185.24     74.71 o 
   5  -6   1      772.16      969.16     35.08 o 
   6  -6   1       15.56       -2.52     20.25 o 
   7  -6   1      365.20      407.70     29.84 o 
   8  -6   1      139.22      111.90     18.02 o 
   9  -6   1        0.95       22.04     16.40 o 
  10  -6   1       42.27       29.22     18.34 o 
  11  -6   1        0.09      -15.72     20.59 o 
 -11  -5   1        9.46       27.03     19.64 o 
 -10  -5   1      134.84      152.77     37.00 o 
  -9  -5   1      443.00      436.38     24.18 o 
  -8  -5   1      153.65      166.14     18.00 o 
  -7  -5   1      562.12      481.01     26.12 o 
  -6  -5   1      142.27      178.13     14.98 o 
  -5  -5   1     6044.61     6044.84    154.13 o 
  -4  -5   1     2511.71     2283.67     62.30 o 
  -3  -5   1      120.94       99.02      9.60 o 
  -2  -5   1     2559.33     2467.52     58.36 o 
  -1  -5   1      150.33      133.10      8.28 o 
   0  -5   1     7495.60     7105.52    164.16 o 
   1  -5   1     5358.99     6082.78    135.93 o 
   2  -5   1      352.43      539.81     24.97 o 
   3  -5   1     1107.14     1085.64     28.26 o 
   4  -5   1      377.13      486.32     34.13 o 
   5  -5   1       44.17       61.91     25.63 o 
   6  -5   1      117.16      188.39     16.71 o 
   7  -5   1        3.12       10.37     16.89 o 
   8  -5   1      103.90      108.72     17.30 o 
   9  -5   1      327.85      388.47     26.56 o 
  10  -5   1        7.80        1.72     17.14 o 
  11  -5   1       27.00       36.51     21.36 o 
 -12  -4   1       16.42       20.58     30.65 o 
 -11  -4   1       46.08       37.99     19.95 o 
 -10  -4   1       60.73       56.63     20.01 o 
  -9  -4   1      227.09      228.95     18.53 o 
  -8  -4   1      786.53      833.30     31.17 o 
  -7  -4   1      103.87      124.45     13.37 o 
  -6  -4   1     1555.87     1513.46     45.18 o 
  -5  -4   1      242.65      271.90     15.63 o 
  -4  -4   1      938.49      788.30     25.83 o 
  -3  -4   1     3838.60     3449.57     88.94 o 
  -2  -4   1      206.47      144.59      7.91 o 
  -1  -4   1     2389.33     2348.62     78.26 o 
   0  -4   1     3770.84     3602.71     81.83 o 
   1  -4   1     1947.60     1839.93     52.80 o 
   2  -4   1      160.29      163.68      8.36 o 
   3  -4   1     1118.49     1621.41     39.14 o 
   4  -4   1     2072.77     2492.99    141.28 o 
   5  -4   1     1552.90     1645.62     50.67 o 
   6  -4   1      123.35      121.04     22.34 o 
   7  -4   1      147.85      128.01     15.49 o 
   8  -4   1       19.25       24.76     14.19 o 
   9  -4   1      176.34      153.35     19.92 o 
  10  -4   1       92.71       79.91     21.57 o 
  11  -4   1       34.81        8.75     29.55 o 
  12  -4   1       40.85       27.86     22.77 o 
 -12  -3   1       56.84       15.32     21.98 o 
 -11  -3   1        9.23       -5.83     18.26 o 
 -10  -3   1      225.28      195.33     25.20 o 
  -9  -3   1       11.25        4.74     16.54 o 
  -8  -3   1       62.49       50.37     11.98 o 
  -7  -3   1        1.27        2.42     11.50 o 
  -6  -3   1     1161.10     1075.48     33.80 o 
  -5  -3   1     4012.25     3300.81     86.34 o 
  -4  -3   1       81.65       71.58      8.93 o 
  -3  -3   1     1889.23     1497.09     41.06 o 
  -2  -3   1      465.71      516.02     14.80 o 
  -1  -3   1       17.63        8.75      3.76 o 
   0  -3   1    38086.36    41366.87   1055.56 o 
   1  -3   1     2027.90     1673.91     47.95 o 
   2  -3   1      166.13      283.69     13.65 o 
   3  -3   1      197.54      221.27      9.28 o 
   4  -3   1      378.08      441.21     22.31 o 
   5  -3   1     1750.78     1583.96     74.33 o 
   6  -3   1     1660.21     1851.10     56.84 o 
   7  -3   1       77.24      106.53     14.36 o 
   8  -3   1       28.51       14.61     15.31 o 
   9  -3   1      128.41      167.79     19.56 o 
  10  -3   1      145.88      179.41     29.77 o 
  11  -3   1        5.91       24.50     20.68 o 
  12  -3   1       96.70      126.96     54.29 o 
 -12  -2   1       13.24       50.64     22.85 o 
 -11  -2   1        8.36        7.05     25.18 o 
 -10  -2   1      119.74      130.06     23.36 o 
  -9  -2   1      230.65      234.87     24.92 o 
  -8  -2   1        0.21       -7.36      9.11 o 
  -7  -2   1      522.66      481.37     27.50 o 
  -6  -2   1        3.25       -6.68      6.68 o 
  -5  -2   1     1329.24     1239.13     36.27 o 
  -4  -2   1     1387.34     1129.77     32.49 o 
  -3  -2   1     1612.31     1433.23     38.85 o 
  -2  -2   1      366.94      277.11     10.78 o 
  -1  -2   1    11687.40    10516.34    236.92 o 
   0  -2   1      119.56      121.57      6.36 o 
   1  -2   1     5935.71     7994.33    201.92 o 
   2  -2   1     3798.00     4312.45     96.64 o 
   3  -2   1     1826.66     2712.84     70.96 o 
   4  -2   1     1190.76     1293.14     38.48 o 
   5  -2   1       85.64       93.64     12.07 o 
   6  -2   1       22.19       16.38      7.32 o 
   7  -2   1      292.77      285.30     19.69 o 
   8  -2   1       73.35      152.00     25.61 o 
   9  -2   1      253.94      264.95     28.68 o 
  10  -2   1       53.34       31.69     28.90 o 
  11  -2   1        1.86       14.68     20.19 o 
  12  -2   1       56.75       34.19     23.34 o 
 -12  -1   1        9.10      -18.66     20.26 o 
 -11  -1   1       82.05       52.64     21.50 o 
 -10  -1   1       62.92       45.92     20.58 o 
  -9  -1   1      408.67      422.95     77.50 o 
  -8  -1   1        6.80        7.44     16.64 o 
  -7  -1   1      221.48      254.52     14.97 o 
  -6  -1   1      722.50      716.86     21.52 o 
  -5  -1   1      383.56      325.95     12.55 o 
  -4  -1   1      188.35      154.43      7.98 o 
  -3  -1   1       66.46       41.45      4.68 o 
  -2  -1   1       49.06       42.93      6.51 o 
  -1  -1   1     9824.92    10224.41    468.76 o 
   0  -1   1     3794.20     3889.03    163.72 o 
   1  -1   1    20459.16    23253.50    582.87 o 
   2  -1   1     1818.76     1920.55     71.85 o 
   3  -1   1     5384.55     6847.32    236.79 o 
   4  -1   1    11518.38    12283.88    269.42 o 
   5  -1   1     2541.92     3331.88    124.55 o 
   6  -1   1     1672.36     1914.85     47.43 o 
   7  -1   1      899.13      944.28     34.08 o 
   8  -1   1      831.26      717.52     30.98 o 
   9  -1   1     1029.58     1058.20     48.60 o 
  10  -1   1      126.96      133.54     23.22 o 
  11  -1   1       53.77       51.16     21.07 o 
  12  -1   1       67.27       73.06     24.99 o 
 -12   0   1       24.72       50.15     23.12 o 
 -11   0   1       41.70       25.36     19.82 o 
 -10   0   1      210.56      213.91     38.97 o 
  -9   0   1       92.90       42.67     29.33 o 
  -8   0   1      297.05      338.76     85.16 o 
  -7   0   1       14.20       14.28     10.98 o 
  -6   0   1       26.13       32.23      8.72 o 
  -5   0   1     1677.91     1611.73     39.69 o 
  -4   0   1     4096.30     3898.12     88.30 o 
  -3   0   1     3180.17     2995.51     67.99 o 
  -2   0   1     1330.87     1149.64     27.13 o 
  -1   0   1     3116.80     3560.12    111.29 o 
   1   0   1     5431.93     6295.60    250.88 o 
   2   0   1     1477.75     1343.11     67.56 o 
   3   0   1    24764.64    28549.59    809.35 o 
   4   0   1      225.66      235.42     12.07 o 
   5   0   1    10305.09     9687.53    215.57 o 
   6   0   1     2973.22     4024.27     93.19 o 
   7   0   1      293.80      332.75     15.20 o 
   8   0   1     1136.25     1169.66     93.04 o 
   9   0   1      355.12      407.75     30.48 o 
  10   0   1       33.60       32.19     37.65 o 
  11   0   1       39.57       38.55     20.83 o 
  12   0   1       18.15        8.37     21.07 o 
 -12   1   1        0.03       15.62     22.44 o 
 -11   1   1        0.87        0.12     19.02 o 
 -10   1   1        6.89       -1.67     18.23 o 
  -9   1   1      148.90      157.02     21.97 o 
  -8   1   1      200.49      227.19     22.90 o 
  -7   1   1       11.43       11.19     10.32 o 
  -6   1   1      549.70      550.74     18.03 o 
  -5   1   1     1282.80     1240.51     39.18 o 
  -4   1   1     2374.86     2325.12     54.40 o 
  -3   1   1     2421.34     2509.41     69.86 o 
  -2   1   1     6363.30     6044.07    161.28 o 
  -1   1   1    16714.93    14990.14    621.78 o 
   0   1   1     1635.60     1481.19     67.43 o 
   1   1   1      377.08      409.81     21.02 o 
   2   1   1     7185.40     7159.89    612.09 o 
   3   1   1     1723.38     2163.49     59.78 o 
   4   1   1     1397.11     1134.61     28.59 o 
   5   1   1      481.69      609.46     33.28 o 
   6   1   1      163.15      234.48     21.49 o 
   7   1   1        3.88       23.91      8.05 o 
   8   1   1      515.35      535.08     22.89 o 
   9   1   1      433.29      466.34     31.20 o 
  10   1   1      252.71      200.21     25.06 o 
  11   1   1       20.37        2.17     18.81 o 
  12   1   1        0.54        0.16     19.87 o 
 -12   2   1       34.39        2.90     27.36 o 
 -11   2   1       11.33       29.23     20.12 o 
 -10   2   1      130.59       64.86     27.36 o 
  -9   2   1        3.23      -15.16     15.16 o 
  -8   2   1       78.70       54.70     14.56 o 
  -7   2   1      957.63     1104.79     38.77 o 
  -6   2   1      589.85      608.51     24.96 o 
  -5   2   1     1935.32     1860.52     55.49 o 
  -4   2   1     1631.11     1404.02     47.86 o 
  -3   2   1       64.08       38.33      6.63 o 
  -2   2   1      481.97      520.07     39.82 o 
  -1   2   1      147.17       98.13     11.98 o 
   0   2   1      114.27      134.01      5.01 o 
   1   2   1     2184.23     1588.59     40.50 o 
   2   2   1     5511.60     5074.46    162.03 o 
   3   2   1      782.40      856.17     24.67 o 
   4   2   1      209.99      240.51      9.53 o 
   5   2   1     4461.63     4719.82    107.41 o 
   6   2   1      151.76      126.38     21.61 o 
   7   2   1       34.21       38.60     10.01 o 
   8   2   1       81.35       84.19     12.70 o 
   9   2   1       21.20      -21.89     21.89 o 
  10   2   1      451.76      360.67     30.09 o 
  11   2   1      102.33      113.69     23.78 o 
  12   2   1       30.46       -2.55     20.26 o 
 -12   3   1        1.16       -9.77     22.10 o 
 -11   3   1       10.71       -0.97     20.26 o 
 -10   3   1       55.93       60.28     22.12 o 
  -9   3   1      567.92      559.99     49.48 o 
  -8   3   1     1840.76     1911.43     61.22 o 
  -7   3   1      326.02      301.01     20.34 o 
  -6   3   1      382.78      364.36     19.59 o 
  -5   3   1     1215.39     1348.55     44.90 o 
  -4   3   1     2046.98     1719.18     79.00 o 
  -3   3   1      107.19       81.26      8.38 o 
  -2   3   1     1305.95     1108.25     49.76 o 
  -1   3   1        3.58        8.58      3.42 o 
   0   3   1     3816.53     3983.14    110.34 o 
   1   3   1      546.42      698.59     17.96 o 
   2   3   1        0.44        8.27      4.43 o 
   3   3   1      295.07      394.17     14.53 o 
   4   3   1     1887.77     1419.02     39.63 o 
   5   3   1      248.55      267.07     13.50 o 
   6   3   1      252.61      267.98     22.40 o 
   7   3   1       40.19       31.74     13.22 o 
   8   3   1      622.69      626.55     25.73 o 
   9   3   1      515.04      500.04     23.97 o 
  10   3   1       24.29      -12.39     40.06 o 
  11   3   1       72.63       62.53     21.24 o 
  12   3   1       13.17       31.78     21.44 o 
 -11   4   1        3.16        1.68     20.28 o 
 -10   4   1      116.36      103.64     27.15 o 
  -9   4   1      190.38      261.85     74.41 o 
  -8   4   1     1286.15     1272.01     64.83 o 
  -7   4   1      339.52      347.93     22.00 o 
  -6   4   1      340.25      322.24     19.54 o 
  -5   4   1      218.12      248.86     29.24 o 
  -4   4   1      146.55      129.26     11.81 o 
  -3   4   1       35.56       30.14      7.53 o 
  -2   4   1     1211.62     1305.98     44.25 o 
  -1   4   1      150.34      142.10      7.42 o 
   0   4   1      468.51      583.31     16.46 o 
   1   4   1     1643.09     1892.90     60.10 o 
   2   4   1        9.67        5.21      4.06 o 
   3   4   1        3.39       20.80      5.86 o 
   4   4   1      160.63      154.34     10.50 o 
   5   4   1     2854.59     2641.99     70.52 o 
   6   4   1       15.94       26.66      9.01 o 
   7   4   1      298.05      321.16     18.15 o 
   8   4   1        1.91      -12.48     13.65 o 
   9   4   1      878.68      907.11     33.57 o 
  10   4   1      417.72      384.25     51.66 o 
  11   4   1        9.14        6.75     18.33 o 
  12   4   1       28.94       -5.50     20.10 o 
 -11   5   1       13.97       11.10     21.81 o 
 -10   5   1      156.59      139.53     48.82 o 
  -9   5   1      194.40      173.36     21.21 o 
  -8   5   1       61.35       64.22     16.42 o 
  -7   5   1      344.48      349.14     22.87 o 
  -6   5   1       44.85       54.37     12.76 o 
  -5   5   1     1658.68     1674.07     52.46 o 
  -4   5   1       12.86       21.07      9.36 o 
  -3   5   1       43.81       74.18     13.77 o 
  -2   5   1       48.13       67.75      8.44 o 
  -1   5   1      707.47      918.86     24.07 o 
   0   5   1       75.65       66.45      8.12 o 
   1   5   1       17.61       19.96      5.75 o 
   2   5   1       10.54        1.86      4.58 o 
   3   5   1      700.88      632.52     21.43 o 
   4   5   1      227.91      233.50     13.83 o 
   5   5   1     2316.19     2328.13     63.57 o 
   6   5   1      817.98      760.74     27.22 o 
   7   5   1      179.88      179.58     14.98 o 
   8   5   1     1149.36     1108.04     37.61 o 
   9   5   1        4.27      -15.61     15.61 o 
  10   5   1      331.24      291.39     21.93 o 
  11   5   1      127.11       90.73     21.75 o 
  12   5   1       28.86       22.80     21.19 o 
 -11   6   1        5.71      -13.11     21.65 o 
 -10   6   1       18.09       14.80     22.58 o 
  -9   6   1      399.97      439.90     67.15 o 
  -8   6   1      855.85      920.75     63.26 o 
  -7   6   1      139.52      122.33     16.98 o 
  -6   6   1       10.17        8.73     14.93 o 
  -5   6   1      292.28      310.74     19.49 o 
  -4   6   1       50.89       44.29     10.77 o 
  -3   6   1        3.13       -9.61      9.61 o 
  -2   6   1        0.07       -6.00      6.00 o 
  -1   6   1      879.00      888.68     27.98 o 
   0   6   1        3.87        7.18      5.56 o 
   1   6   1      556.64      519.44     19.77 o 
   2   6   1      676.18      674.78     20.08 o 
   3   6   1      306.84      325.32     12.88 o 
   4   6   1     2565.39     2407.54     65.43 o 
   5   6   1      153.83      165.51     13.69 o 
   6   6   1      130.30      166.56     21.10 o 
   7   6   1       62.49      100.83     13.11 o 
   8   6   1      226.37      257.40     19.14 o 
   9   6   1      206.42      248.98     28.03 o 
  10   6   1       32.52       42.29     15.47 o 
  11   6   1        2.71       17.63     29.99 o 
 -11   7   1       20.84      -14.67     22.91 o 
 -10   7   1       35.17       26.26     20.64 o 
  -9   7   1       30.00       25.84     23.02 o 
  -8   7   1      269.71      319.91     44.93 o 
  -7   7   1      441.25      496.05     27.31 o 
  -6   7   1       12.00        1.25     20.14 o 
  -5   7   1      393.11      403.02     22.50 o 
  -4   7   1      179.96      238.66     17.76 o 
  -3   7   1       44.42       32.91      7.75 o 
  -2   7   1      883.63      899.36     25.44 o 
  -1   7   1      246.74      234.23     15.48 o 
   0   7   1     5329.89     5444.99    123.75 o 
   1   7   1     1380.51     1305.66     42.29 o 
   2   7   1      992.90      930.55     26.55 o 
   3   7   1      860.71      815.35     27.76 o 
   4   7   1      787.83      728.66     26.24 o 
   5   7   1      932.53      887.93     31.25 o 
   6   7   1       48.43       89.15     12.67 o 
   7   7   1        5.47       27.47     11.56 o 
   8   7   1       40.85       52.77     13.72 o 
   9   7   1       61.92       63.94     14.92 o 
  10   7   1       19.60       24.36     19.33 o 
  11   7   1       16.08       11.84     24.98 o 
 -10   8   1       28.98       27.63     26.00 o 
  -9   8   1      210.48      229.43     24.74 o 
  -8   8   1      201.59      212.27     22.88 o 
  -7   8   1        2.74       18.55     15.36 o 
  -6   8   1      194.69      236.95     21.03 o 
  -5   8   1      153.81      226.58     21.52 o 
  -4   8   1     1521.01     1425.23     47.82 o 
  -3   8   1     1928.52     1949.83     60.52 o 
  -2   8   1     1078.41     1078.22     33.51 o 
  -1   8   1     1739.71     1734.04     44.18 o 
   0   8   1      913.76      875.53     26.20 o 
   1   8   1     4079.12     4131.81     96.58 o 
   2   8   1      289.52      347.66     16.15 o 
   3   8   1      515.70      471.04     21.66 o 
   4   8   1       56.75       60.30     30.41 o 
   5   8   1      258.70      250.82     20.42 o 
   6   8   1      115.36      121.48     14.54 o 
   7   8   1        7.35       -5.24     11.19 o 
   8   8   1      114.42       99.97     21.19 o 
   9   8   1        0.64       -6.79     13.25 o 
  10   8   1       24.23       55.75     22.19 o 
  11   8   1        5.74        6.12     17.19 o 
 -10   9   1        3.49        8.53     26.79 o 
  -9   9   1       27.71       21.08     19.53 o 
  -8   9   1      242.56      234.54     32.17 o 
  -7   9   1      353.57      404.30     28.07 o 
  -6   9   1       26.56       59.61     16.46 o 
  -5   9   1      254.53      257.68     23.58 o 
  -4   9   1       23.54       14.97     13.12 o 
  -3   9   1     2482.92     2502.01     75.92 o 
  -2   9   1      316.76      344.79     17.25 o 
  -1   9   1     1120.53     1129.96     32.54 o 
   0   9   1     2350.51     2671.90     69.07 o 
   1   9   1       11.39       -8.28      8.28 o 
   2   9   1      402.76      399.61     23.29 o 
   3   9   1       64.59       44.10     11.98 o 
   4   9   1       39.96       33.17     11.73 o 
   5   9   1      176.70      181.74     16.61 o 
   6   9   1        3.87       -3.23     11.04 o 
   7   9   1       12.94        7.62     12.21 o 
   8   9   1        4.93        3.07     13.12 o 
   9   9   1       15.66       29.14     15.26 o 
  10   9   1       99.53       74.47     17.81 o 
  -9  10   1      127.70       43.26     28.19 o 
  -8  10   1       20.06       34.28     26.32 o 
  -7  10   1      245.60      333.61     77.28 o 
  -6  10   1      232.16      276.01     24.37 o 
  -5  10   1      462.13      556.46     29.01 o 
  -4  10   1      886.02      969.01     41.57 o 
  -3  10   1       48.27       73.25     15.88 o 
  -2  10   1     1066.11     1063.73     32.17 o 
  -1  10   1       20.26       -5.95     15.10 o 
   0  10   1     1470.93     1637.76     44.46 o 
   1  10   1     1676.58     1724.62     51.90 o 
   2  10   1        0.27      -10.62     10.62 o 
   3  10   1       90.67      108.75     14.83 o 
   4  10   1      100.49      123.74     16.04 o 
   5  10   1      106.61      120.64     15.84 o 
   6  10   1      196.24      264.18     39.98 o 
   7  10   1        7.15        2.12     13.53 o 
   8  10   1       26.37       39.84     15.78 o 
   9  10   1        8.40       -2.47     27.00 o 
  10  10   1        7.97        4.38     16.36 o 
  -9  11   1        2.97      -42.91     42.91 o 
  -8  11   1       46.51       20.65     26.48 o 
  -7  11   1       84.17      110.17     33.06 o 
  -6  11   1       20.75       27.55     24.72 o 
  -5  11   1       32.51       38.21     24.38 o 
  -4  11   1      140.38      199.13     54.51 o 
  -3  11   1      220.32      260.98     31.64 o 
  -2  11   1       28.88       13.05     18.17 o 
  -1  11   1       17.39        2.08     11.03 o 
   0  11   1        1.13       -9.31     11.25 o 
   1  11   1      141.42      179.90     15.75 o 
   2  11   1       11.52       -8.76     12.18 o 
   3  11   1      177.47      176.06     18.10 o 
   4  11   1      157.36      170.86     18.05 o 
   5  11   1      161.58      183.54     27.37 o 
   6  11   1       42.22       26.84     14.49 o 
   7  11   1       71.55       80.19     17.39 o 
   8  11   1        3.17      -14.37     14.37 o 
   9  11   1      108.88      126.02     25.99 o 
  -8  12   1       79.32       66.12     31.87 o 
  -7  12   1        0.67      -26.63     26.63 o 
  -6  12   1      157.89      150.65     31.84 o 
  -5  12   1      102.28       52.55     26.36 o 
  -4  12   1      218.57      260.73     34.08 o 
  -3  12   1      423.09      515.60     62.83 o 
  -2  12   1       79.51       89.12     25.90 o 
  -1  12   1       18.63       17.79     15.02 o 
   0  12   1      418.18      526.91     27.73 o 
   1  12   1      417.65      535.35     27.94 o 
   2  12   1       55.14       64.69     19.20 o 
   3  12   1      121.10      149.33     22.63 o 
   4  12   1       29.35       30.50     14.56 o 
   5  12   1      321.75      357.10     61.57 o 
   6  12   1      257.04      239.46     22.61 o 
   7  12   1        5.84        4.94     16.33 o 
   8  12   1       16.48        5.75     16.19 o 
  -7  13   1       92.30       18.04     33.71 o 
  -6  13   1       28.51       10.88     29.55 o 
  -5  13   1      215.16      249.27     37.83 o 
  -4  13   1      303.48      340.78     40.59 o 
  -3  13   1      161.89      199.41     33.85 o 
  -2  13   1       13.63       11.73     25.54 o 
  -1  13   1      195.58      202.07     31.87 o 
   0  13   1        2.49      -14.86     14.86 o 
   1  13   1      478.13      528.35     33.97 o 
   2  13   1      116.86       91.02     22.00 o 
   3  13   1        8.47        0.47     17.95 o 
   4  13   1      163.02      141.33     23.74 o 
   5  13   1        7.59      -21.46     29.55 o 
   6  13   1      279.23      274.22     51.66 o 
   7  13   1       37.32       43.26     20.90 o 
   8  13   1       40.68       23.25     22.11 o 
  -6  14   1        0.79      -29.06     29.06 o 
  -5  14   1        8.30      -14.57     30.37 o 
  -4  14   1       14.75       25.53     31.21 o 
  -3  14   1      170.79      207.49     36.91 o 
  -2  14   1      139.48      189.55     35.66 o 
  -1  14   1       46.85       60.63     27.92 o 
   0  14   1      148.58      236.33     52.76 o 
   1  14   1       30.64       -4.86     19.15 o 
   2  14   1      186.04      111.99     57.14 o 
   3  14   1       22.09       -2.60     19.33 o 
   4  14   1      231.95      246.36    129.60 o 
   5  14   1      238.65      248.51     29.29 o 
   6  14   1        0.56      -31.74     31.74 o 
  -4  15   1       83.99       80.92     35.09 o 
  -3  15   1        0.07       -5.76     30.66 o 
  -2  15   1      137.71      159.63     35.34 o 
  -1  15   1       65.88       85.69     31.56 o 
   0  15   1       97.10       73.12     40.28 o 
   1  15   1      218.25      167.22     77.72 o 
   2  15   1        3.25       -7.09     19.35 o 
   3  15   1       57.74       36.56     21.38 o 
   4  15   1        1.72      -19.44     19.44 o 
   5  15   1       88.74       90.51     45.97 o 
  -2  16   1        7.94       -7.14     33.03 o 
  -1  16   1       31.86       73.99     42.47 o 
   0  16   1        0.33      -35.03     35.03 o 
   1  16   1       24.82      -10.51     34.59 o 
   2  16   1        0.55      -21.02     21.02 o 
   3  16   1        0.27       -0.70     22.51 o 
  -3 -15   2        0.04       11.53     50.57 o 
  -2 -15   2       58.09       58.74     24.91 o 
  -1 -15   2       36.11       -3.24     21.87 o 
   0 -15   2        1.17      -18.03     21.55 o 
   1 -15   2        6.89       10.51     40.72 o 
   2 -15   2        0.53      -29.35     29.35 o 
   3 -15   2       93.50       89.31     36.77 o 
  -5 -14   2       64.47       87.36     25.74 o 
  -4 -14   2       29.42       15.21     21.35 o 
  -3 -14   2       16.35        2.52     21.55 o 
  -2 -14   2        0.60        4.62     19.84 o 
  -1 -14   2      106.96       62.30     22.70 o 
   0 -14   2      109.70      109.85     24.70 o 
   1 -14   2       20.16       -3.89     29.13 o 
   2 -14   2      225.78      198.19     38.28 o 
   3 -14   2        0.91      -21.71     29.46 o 
   4 -14   2      111.52       92.57     35.73 o 
   5 -14   2       51.55       97.09     35.44 o 
  -6 -13   2        0.51       -0.98     20.73 o 
  -5 -13   2       52.46       42.45     21.93 o 
  -4 -13   2      227.80      207.22     29.77 o 
  -3 -13   2       10.61       18.28     20.56 o 
  -2 -13   2      148.37      143.51     24.62 o 
  -1 -13   2        3.27      -13.39     18.91 o 
   0 -13   2      271.82      276.77     25.77 o 
   1 -13   2       70.09       88.92     19.99 o 
   2 -13   2      255.83      272.69     37.08 o 
   3 -13   2      268.30      259.92     46.63 o 
   4 -13   2        6.82        5.50     28.93 o 
   5 -13   2       44.88       59.01     31.88 o 
   6 -13   2        0.31      -19.58     29.66 o 
   7 -13   2      105.73       37.65     52.98 o 
  -7 -12   2        0.07      -20.80     20.80 o 
  -6 -12   2      214.12      243.67     29.23 o 
  -5 -12   2      268.56      253.72     29.22 o 
  -4 -12   2      112.85      116.73     22.70 o 
  -3 -12   2      298.59      301.20     65.24 o 
  -2 -12   2       64.20       64.21     21.46 o 
  -1 -12   2      602.29      670.13     61.08 o 
   0 -12   2       64.77       57.26     23.82 o 
   1 -12   2      367.56      411.34     27.34 o 
   2 -12   2       50.65       65.03     39.19 o 
   3 -12   2      282.01      347.01     56.04 o 
   4 -12   2      135.67      137.38     31.87 o 
   5 -12   2        0.05       -5.22     25.72 o 
   6 -12   2       36.93       62.38     29.88 o 
   7 -12   2        1.10       -7.86     26.36 o 
   8 -12   2       23.56      -30.21     50.35 o 
  -8 -11   2        0.57       11.17     21.08 o 
  -7 -11   2       37.19       57.78     23.33 o 
  -6 -11   2        1.68      -17.79     17.83 o 
  -5 -11   2      662.36      640.40     49.91 o 
  -4 -11   2      117.82       80.24     19.74 o 
  -3 -11   2        2.33      -15.86     15.86 o 
  -2 -11   2        2.72      -15.79     15.79 o 
  -1 -11   2      327.77      376.12     25.04 o 
   0 -11   2      767.56      774.07     32.89 o 
   1 -11   2       19.39       26.09     18.00 o 
   2 -11   2      375.31      400.34     25.59 o 
   3 -11   2       11.40       16.04     23.75 o 
   4 -11   2       32.98       48.04     26.08 o 
   5 -11   2       35.57       46.18     26.59 o 
   6 -11   2        5.05       -0.40     24.26 o 
   7 -11   2      155.05      203.77     33.98 o 
   8 -11   2       90.18       78.91     29.84 o 
  -9 -10   2       76.17       85.05     19.38 o 
  -8 -10   2       51.52       59.97     17.11 o 
  -7 -10   2       29.07       32.89     16.13 o 
  -6 -10   2       43.62       52.74     20.60 o 
  -5 -10   2       44.28       70.23     18.21 o 
  -4 -10   2      446.88      507.04     31.75 o 
  -3 -10   2        7.92       -0.47     14.61 o 
  -2 -10   2      428.40      418.28     28.50 o 
  -1 -10   2       10.78        4.48     17.36 o 
   0 -10   2      389.45      402.19     23.24 o 
   1 -10   2       96.27      103.58     16.04 o 
   2 -10   2        8.92      -11.57     11.57 o 
   3 -10   2      108.48      148.43     27.05 o 
   4 -10   2      821.60      848.26     49.26 o 
   5 -10   2      122.55      129.97     27.56 o 
   6 -10   2       78.45       59.24     25.34 o 
   7 -10   2       13.37        8.31     23.67 o 
   8 -10   2      169.02      194.55     32.61 o 
   9 -10   2      148.09      141.49     56.48 o 
 -10  -9   2       67.45       31.64     17.43 o 
  -9  -9   2       16.83       16.32     15.77 o 
  -8  -9   2       98.57      105.25     18.29 o 
  -7  -9   2        7.26        8.05     13.73 o 
  -6  -9   2      445.04      506.12     26.66 o 
  -5  -9   2      277.11      277.14     31.47 o 
  -4  -9   2      666.57      609.61     34.43 o 
  -3  -9   2      100.04      118.60     14.19 o 
  -2  -9   2       52.43       58.61     20.14 o 
  -1  -9   2      413.37      377.45     20.80 o 
   0  -9   2      240.43      245.64     18.42 o 
   1  -9   2      320.96      366.57     39.86 o 
   2  -9   2       14.81       -0.26     11.80 o 
   3  -9   2       98.95       93.75     14.89 o 
   4  -9   2       76.02       69.90     28.46 o 
   5  -9   2      303.40      441.45     36.37 o 
   6  -9   2       25.54       -1.51     43.56 o 
   7  -9   2      254.06      342.93     73.12 o 
   8  -9   2       16.38        3.26     39.19 o 
   9  -9   2       75.33       42.46     26.49 o 
  10  -9   2       46.74       58.26     28.47 o 
 -10  -8   2      201.93      162.14     20.60 o 
  -9  -8   2      129.77      111.97     18.40 o 
  -8  -8   2       27.91       30.19     14.23 o 
  -7  -8   2      103.69       70.80     15.45 o 
  -6  -8   2       15.17       17.74     13.23 o 
  -5  -8   2      556.50      624.84     26.31 o 
  -4  -8   2      222.04      262.04     17.90 o 
  -3  -8   2        0.95       -9.02      9.02 o 
  -2  -8   2      103.09      135.27     11.60 o 
  -1  -8   2      305.19      311.50     19.34 o 
   0  -8   2      508.75      459.36     18.02 o 
   1  -8   2     2044.25     1978.56     58.83 o 
   2  -8   2      399.45      420.33     21.14 o 
   3  -8   2      432.03      428.93     21.99 o 
   4  -8   2     1317.78     1504.42     64.77 o 
   5  -8   2      188.03      272.65     28.37 o 
   6  -8   2      242.91      328.95     31.24 o 
   7  -8   2      393.68      470.72     50.57 o 
   8  -8   2      149.35      188.11     28.82 o 
   9  -8   2       56.32       35.03     24.29 o 
  10  -8   2       33.01       18.56     24.29 o 
 -10  -7   2        9.64        0.58     14.84 o 
  -9  -7   2      133.60      105.48     17.17 o 
  -8  -7   2       31.53       22.40     13.53 o 
  -7  -7   2       34.24       32.32     15.87 o 
  -6  -7   2      169.75      167.42     16.12 o 
  -5  -7   2       13.15       18.82     14.04 o 
  -4  -7   2       55.09       54.08     11.06 o 
  -3  -7   2        1.55       -6.22      7.14 o 
  -2  -7   2       25.70       13.93      7.27 o 
  -1  -7   2      820.12      657.20     29.13 o 
   0  -7   2     1699.03     1398.22     36.65 o 
   1  -7   2       35.94       62.59      8.39 o 
   2  -7   2      222.10      229.42     12.55 o 
   3  -7   2       76.20      106.06     10.00 o 
   4  -7   2      963.81     1161.73     48.75 o 
   5  -7   2       10.57       -1.58     11.61 o 
   6  -7   2       95.76      105.49     15.65 o 
   7  -7   2       87.04      107.95     19.56 o 
   8  -7   2      354.28      359.46     38.97 o 
   9  -7   2       97.31      113.55     26.72 o 
  10  -7   2        5.55      -16.68     21.14 o 
  11  -7   2       12.51      -20.87     23.44 o 
 -11  -6   2       83.69       63.90     24.19 o 
 -10  -6   2       85.29       82.21     17.33 o 
  -9  -6   2       14.64       26.75     14.14 o 
  -8  -6   2       50.55       56.04     14.10 o 
  -7  -6   2       97.80       78.58     13.97 o 
  -6  -6   2      153.54      144.45     14.62 o 
  -5  -6   2      630.72      663.84     25.83 o 
  -4  -6   2       66.37       75.51     10.70 o 
  -3  -6   2      279.12      311.71     15.10 o 
  -2  -6   2      376.24      319.30     13.30 o 
  -1  -6   2      203.26      199.41     22.12 o 
   0  -6   2    15542.38    16289.04    361.80 o 
   1  -6   2     1085.38      937.34     25.64 o 
   2  -6   2     2807.51     3433.52     89.11 o 
   3  -6   2      469.84      525.97     17.51 o 
   4  -6   2     1334.90     1758.91     44.40 o 
   5  -6   2     1758.38     2074.12     63.40 o 
   6  -6   2        5.15        9.84     16.05 o 
   7  -6   2      457.06      474.73     25.26 o 
   8  -6   2       11.88        1.19     14.53 o 
   9  -6   2       19.61       27.91     16.80 o 
  10  -6   2       90.11       54.09     19.20 o 
  11  -6   2        0.03       -6.18     21.65 o 
 -11  -5   2        7.28        1.39     20.32 o 
 -10  -5   2       84.91       85.53     33.28 o 
  -9  -5   2      172.74      178.90     18.33 o 
  -8  -5   2        0.96       -2.06     11.17 o 
  -7  -5   2      181.98      196.31     16.65 o 
  -6  -5   2      343.82      342.73     18.91 o 
  -5  -5   2      199.04      221.94     19.08 o 
  -4  -5   2     2999.62     2782.02     74.72 o 
  -3  -5   2     1458.95     1358.93     35.03 o 
  -2  -5   2     7595.81     7102.25    159.57 o 
  -1  -5   2    12987.12    11824.85    261.97 o 
   0  -5   2      921.16      811.01     22.39 o 
   1  -5   2     4032.11     4347.92    130.69 o 
   2  -5   2      123.74      116.01      8.04 o 
   3  -5   2     2369.74     2725.22     64.12 o 
   4  -5   2      643.89      776.25     22.72 o 
   5  -5   2      109.34      125.54     10.03 o 
   6  -5   2      456.99      520.24     23.89 o 
   7  -5   2       11.84       19.46     12.87 o 
   8  -5   2       54.02       49.10     15.90 o 
   9  -5   2      642.33      684.75     32.71 o 
  10  -5   2       75.74       50.86     18.33 o 
  11  -5   2        0.56      -19.64     19.64 o 
 -11  -4   2        7.15       19.19     19.95 o 
 -10  -4   2       46.35       49.38     41.59 o 
  -9  -4   2        2.58      -11.67     11.67 o 
  -8  -4   2       26.71       58.35     15.20 o 
  -7  -4   2      249.35      269.48     17.95 o 
  -6  -4   2      471.12      486.50     21.47 o 
  -5  -4   2     1828.62     1810.60     53.39 o 
  -4  -4   2      163.09      166.02     14.12 o 
  -3  -4   2     1048.74      897.21     27.87 o 
  -2  -4   2       10.35       12.75      5.05 o 
  -1  -4   2     2886.58     2516.09     67.55 o 
   0  -4   2    17879.70    16627.44    366.60 o 
   1  -4   2        0.93       32.09     19.02 o 
   2  -4   2      781.38      766.39     20.71 o 
   3  -4   2      430.18      536.54     16.39 o 
   4  -4   2      104.98       91.61     10.21 o 
   5  -4   2      122.34      120.55     14.64 o 
   6  -4   2        8.93       -1.34      9.68 o 
   7  -4   2        9.54       10.62     11.81 o 
   8  -4   2       22.35        4.07     16.69 o 
   9  -4   2      138.00      164.37     21.11 o 
  10  -4   2      334.24      307.17     25.02 o 
  11  -4   2       14.43        6.39     19.50 o 
  12  -4   2       81.64       66.20     59.33 o 
 -11  -3   2        0.13        0.28     31.52 o 
 -10  -3   2      186.06      172.02     25.23 o 
  -9  -3   2      187.47      203.86     45.75 o 
  -8  -3   2      121.99      126.26     14.50 o 
  -7  -3   2      470.02      428.78     20.27 o 
  -6  -3   2        3.00       -1.82     11.47 o 
  -5  -3   2     1128.95      975.57     67.06 o 
  -4  -3   2     1554.77     1339.33     38.56 o 
  -3  -3   2      115.71      123.73      7.35 o 
  -2  -3   2      121.90      123.48      7.73 o 
  -1  -3   2     2071.97     2002.64     46.98 o 
   0  -3   2    12391.28    11890.44    303.82 o 
   1  -3   2     5028.46     6132.76    216.72 o 
   2  -3   2       58.34      164.09     18.01 o 
   3  -3   2      203.68      258.08     10.20 o 
   4  -3   2      238.77      206.81     14.26 o 
   5  -3   2     1193.49     1230.19     32.83 o 
   6  -3   2      866.51      994.64     34.97 o 
   7  -3   2        7.19        2.22     11.39 o 
   8  -3   2      154.97      163.05     18.03 o 
   9  -3   2      865.60      908.24     44.23 o 
  10  -3   2        1.96       28.60     35.25 o 
  11  -3   2       44.87       41.18     20.41 o 
  12  -3   2       50.18       60.25     24.05 o 
 -12  -2   2        5.68        4.42     21.25 o 
 -11  -2   2       12.59       -7.64     20.58 o 
 -10  -2   2        3.46        7.59     18.40 o 
  -9  -2   2      291.51      302.18     30.21 o 
  -8  -2   2      147.34      152.70     14.65 o 
  -7  -2   2        9.40        8.79      8.41 o 
  -6  -2   2      495.08      466.69     19.57 o 
  -5  -2   2      188.91      196.91     10.22 o 
  -4  -2   2     1172.06     1104.18     30.90 o 
  -3  -2   2        2.76        1.86      4.02 o 
  -2  -2   2      748.91      739.30     19.47 o 
  -1  -2   2     6158.24     5741.73    152.17 o 
   0  -2   2     1632.40     1607.16     43.84 o 
   1  -2   2     5331.94     6374.36    198.46 o 
   2  -2   2       99.57      216.61      8.50 o 
   3  -2   2     1260.10     1234.59     30.43 o 
   4  -2   2      929.77     1048.24     35.69 o 
   5  -2   2      162.37      164.71     14.33 o 
   6  -2   2        5.06       26.03      7.42 o 
   7  -2   2       94.06      129.87     15.14 o 
   8  -2   2      224.65      285.05     21.17 o 
   9  -2   2      817.95      820.91     34.73 o 
  10  -2   2       34.07       61.34     20.32 o 
  11  -2   2        0.57      -18.20     18.20 o 
  12  -2   2       66.48       60.62     24.14 o 
 -12  -1   2       46.22       37.01     23.43 o 
 -11  -1   2       11.45        7.51     19.64 o 
 -10  -1   2      205.98      210.51     61.30 o 
  -9  -1   2        0.42        0.92     16.20 o 
  -8  -1   2        8.85      -10.40     14.06 o 
  -7  -1   2      327.94      357.43     17.13 o 
  -6  -1   2      522.11      465.96     16.53 o 
  -5  -1   2     1326.95     1240.76     31.87 o 
  -4  -1   2      279.48      272.67     10.54 o 
  -3  -1   2       36.01       21.66      4.38 o 
  -2  -1   2     1044.41     1103.23     26.97 o 
  -1  -1   2     5873.71     5708.19    184.91 o 
   0  -1   2     4702.74     3528.01     90.43 o 
   1  -1   2      745.16      737.45     55.14 o 
   2  -1   2     2029.37     2484.60     77.04 o 
   3  -1   2      213.64      167.56     15.42 o 
   4  -1   2     1683.86     1716.04     53.59 o 
   5  -1   2     9975.07    10767.23    238.40 o 
   6  -1   2       98.91      219.92     21.55 o 
   7  -1   2     2890.21     2943.81     70.75 o 
   8  -1   2      265.94      272.62     20.80 o 
   9  -1   2     1115.74     1086.17     51.01 o 
  10  -1   2      613.91      630.34     37.61 o 
  11  -1   2        1.35       -3.13     21.23 o 
  12  -1   2      188.51      108.22     40.06 o 
 -12   0   2       29.57       31.35     23.67 o 
 -11   0   2        7.66        9.05     20.59 o 
 -10   0   2      333.58      344.38     60.42 o 
  -9   0   2      148.64      105.27     20.72 o 
  -8   0   2      460.09      515.66     30.95 o 
  -7   0   2       38.97       32.99     10.90 o 
  -6   0   2      505.48      453.34     16.19 o 
  -5   0   2     1411.36     1254.75     32.26 o 
  -4   0   2      147.87      144.09      7.80 o 
  -3   0   2     1001.25      924.82     23.49 o 
  -2   0   2     2019.88     1568.81     36.77 o 
  -1   0   2     2926.28     3311.46    119.57 o 
   0   0   2      982.66     1036.79     30.24 o 
   1   0   2      600.01      576.19     43.24 o 
   2   0   2      144.99      224.92     23.77 o 
   3   0   2    15671.17    17596.00    530.15 o 
   4   0   2    18104.71    19372.00    424.07 o 
   5   0   2       43.65       26.62     19.82 o 
   6   0   2     6731.82     7184.60    162.09 o 
   7   0   2       49.43       52.71      9.52 o 
   8   0   2     1851.63     1841.70     67.22 o 
   9   0   2     1318.58     1275.78     58.67 o 
  10   0   2       10.61        1.82     18.38 o 
  11   0   2      158.61      149.79     23.92 o 
  12   0   2        7.32       13.68     21.24 o 
 -12   1   2       12.88       16.11     26.93 o 
 -11   1   2       27.19        3.20     20.50 o 
 -10   1   2        1.55       -3.28     18.88 o 
  -9   1   2       14.74       12.41     16.51 o 
  -8   1   2      156.83      145.20     20.12 o 
  -7   1   2      230.67      250.19     19.34 o 
  -6   1   2        6.63       13.20      6.70 o 
  -5   1   2       44.25       64.07     10.28 o 
  -4   1   2      133.29      140.65      7.61 o 
  -3   1   2       27.80       40.85      4.80 o 
  -2   1   2      433.01      244.82     14.72 o 
  -1   1   2     1916.54     1521.09     45.69 o 
   0   1   2     2270.98     2256.72     59.02 o 
   1   1   2       94.13       52.73      4.17 o 
   2   1   2     3163.34     2400.41     63.26 o 
   3   1   2      484.53      531.79     15.55 o 
   4   1   2     8215.46     8104.00    179.79 o 
   5   1   2     8489.95     9015.87    201.49 o 
   6   1   2      167.51      216.11     11.86 o 
   7   1   2      580.58      673.58     21.81 o 
   8   1   2        8.06        5.77     10.80 o 
   9   1   2      406.58      462.41     32.44 o 
  10   1   2      217.77      281.93     59.76 o 
  11   1   2       21.69       -9.10     18.09 o 
  12   1   2        1.38      -17.88     17.88 o 
 -12   2   2       22.95       31.17     23.16 o 
 -11   2   2        0.27      -18.71     18.71 o 
 -10   2   2      143.88      107.56     23.21 o 
  -9   2   2      176.77      122.82     21.36 o 
  -8   2   2      197.21      185.10     18.25 o 
  -7   2   2      370.31      393.61     21.30 o 
  -6   2   2        0.24       -8.61      8.61 o 
  -5   2   2     2205.28     1972.76     58.33 o 
  -4   2   2     1211.79     1081.49     34.43 o 
  -3   2   2        0.86       -1.47      5.45 o 
  -2   2   2      555.02      642.32     37.98 o 
  -1   2   2      960.92     1145.57     32.98 o 
   0   2   2      806.15      663.38     19.18 o 
   1   2   2     2413.80     2180.27    156.41 o 
   2   2   2      267.41      282.14     19.01 o 
   3   2   2     1560.35     1422.04     34.63 o 
   4   2   2      506.34      677.53     19.07 o 
   5   2   2     2325.78     2473.87     69.67 o 
   6   2   2       31.68       93.91     13.65 o 
   7   2   2       72.33       93.17     11.86 o 
   8   2   2       16.40       15.20     11.41 o 
   9   2   2        3.14      -11.48     11.99 o 
  10   2   2       14.45       -1.70     16.95 o 
  11   2   2       83.22       70.11     20.68 o 
  12   2   2        2.56       -5.69     18.72 o 
 -11   3   2        8.58       -0.77     20.28 o 
 -10   3   2        0.86       19.91     19.66 o 
  -9   3   2      113.11      118.60     21.81 o 
  -8   3   2     1430.66     1409.14     49.02 o 
  -7   3   2       49.26       47.62     12.89 o 
  -6   3   2      341.60      343.53     19.87 o 
  -5   3   2       39.00       20.09     12.19 o 
  -4   3   2     2772.48     2378.45     68.56 o 
  -3   3   2     4004.47     3566.94    118.80 o 
  -2   3   2       39.87       12.89      6.55 o 
  -1   3   2       25.50       41.53      9.29 o 
   0   3   2     2869.15     2800.30     63.42 o 
   1   3   2     2026.24     1970.73     53.10 o 
   2   3   2     3394.67     2879.04     65.31 o 
   3   3   2      956.33      899.15     23.02 o 
   4   3   2     5052.85     4341.95     97.70 o 
   5   3   2      498.79      455.52     24.71 o 
   6   3   2      401.93      370.82     21.46 o 
   7   3   2       58.93       55.00     10.62 o 
   8   3   2        2.82        1.45     10.26 o 
   9   3   2      462.61      491.82     23.72 o 
  10   3   2      153.09      156.84     22.88 o 
  11   3   2       10.01        1.47     17.96 o 
  12   3   2       14.38       36.91     21.82 o 
 -11   4   2        3.82      -14.73     21.05 o 
 -10   4   2      146.89      129.22     31.96 o 
  -9   4   2      117.25      106.32     18.45 o 
  -8   4   2       81.07       79.55     16.28 o 
  -7   4   2     1172.16     1189.07     42.28 o 
  -6   4   2      201.42      212.93     16.74 o 
  -5   4   2     2302.37     2057.24     61.83 o 
  -4   4   2      536.31      612.68     29.69 o 
  -3   4   2      442.98      370.19     34.83 o 
  -2   4   2       81.81      101.39      9.85 o 
  -1   4   2     4493.83     4102.02     92.34 o 
   0   4   2     4075.13     3792.05     85.19 o 
   1   4   2      100.68      113.18      6.88 o 
   2   4   2     1419.32     1499.09     36.10 o 
   3   4   2     1110.92     1171.35     34.50 o 
   4   4   2      399.58      394.25     15.84 o 
   5   4   2      203.90      187.15     14.70 o 
   6   4   2      252.92      302.82     16.03 o 
   7   4   2        4.72        5.91      9.58 o 
   8   4   2        3.13       -9.44     10.64 o 
   9   4   2      103.12      120.57     15.63 o 
  10   4   2      259.99      323.50     22.65 o 
  11   4   2       28.25       30.49     19.67 o 
  12   4   2       76.82       67.55     23.05 o 
 -11   5   2       41.44       58.40     24.23 o 
 -10   5   2        5.88      -16.20     19.50 o 
  -9   5   2      453.15      525.15     76.22 o 
  -8   5   2      458.88      518.47     27.27 o 
  -7   5   2      497.47      551.65     35.29 o 
  -6   5   2      499.03      482.98     23.69 o 
  -5   5   2      583.24      589.53     39.68 o 
  -4   5   2     1775.05     1506.15     47.18 o 
  -3   5   2     2674.87     2529.54     72.85 o 
  -2   5   2      442.64      331.88     15.69 o 
  -1   5   2      125.19      201.47     16.58 o 
   0   5   2     2243.61     2205.37     55.17 o 
   1   5   2     2852.69     2455.53     57.55 o 
   2   5   2      734.75      611.27     17.87 o 
   3   5   2       13.91        0.65      5.75 o 
   4   5   2     2379.58     2156.38     58.52 o 
   5   5   2       37.04       12.94      8.22 o 
   6   5   2       32.63       39.67     10.07 o 
   7   5   2      239.40      255.22     16.83 o 
   8   5   2      156.55      164.97     16.95 o 
   9   5   2      225.95      285.33     24.01 o 
  10   5   2        7.93       11.81     14.38 o 
  11   5   2      165.70      176.26     25.54 o 
  12   5   2        2.95        9.82     20.06 o 
 -11   6   2        0.59      -13.92     25.61 o 
 -10   6   2        9.37       -1.39     17.49 o 
  -9   6   2       77.97       85.43     19.14 o 
  -8   6   2      142.19      178.54     19.85 o 
  -7   6   2        4.77        6.47     13.21 o 
  -6   6   2      606.50      555.95     26.08 o 
  -5   6   2      184.02      193.38     16.61 o 
  -4   6   2       60.04       73.92     11.75 o 
  -3   6   2     2023.43     1920.94     57.89 o 
  -2   6   2      607.77      596.37     20.11 o 
  -1   6   2      875.88      811.21     23.89 o 
   0   6   2     1950.36     2113.73     50.61 o 
   1   6   2       63.21       60.35      7.21 o 
   2   6   2      570.54      584.84     18.64 o 
   3   6   2      420.71      440.15     15.19 o 
   4   6   2     1200.89     1093.27     33.77 o 
   5   6   2     1222.20     1053.47     33.68 o 
   6   6   2      157.61      194.21     15.02 o 
   7   6   2      472.75      418.77     20.92 o 
   8   6   2        6.20       -8.35     18.39 o 
   9   6   2      485.44      499.42     25.37 o 
  10   6   2      156.63      171.86     19.36 o 
  11   6   2        0.05        1.23     14.29 o 
  12   6   2        6.30      -17.95     28.02 o 
 -10   7   2       89.74       51.00     19.88 o 
  -9   7   2        0.68       -0.62     16.80 o 
  -8   7   2       41.96       33.86     23.15 o 
  -7   7   2      106.24      105.14     17.31 o 
  -6   7   2       20.89       27.88     13.53 o 
  -5   7   2      736.69      712.07     29.63 o 
  -4   7   2     1065.52      951.82     35.14 o 
  -3   7   2      268.76      261.11     19.03 o 
  -2   7   2      660.57      651.52     20.15 o 
  -1   7   2      163.24      208.82     12.87 o 
   0   7   2     3374.74     3342.17     78.48 o 
   1   7   2     5984.41     5789.04    131.51 o 
   2   7   2      575.13      568.56     18.93 o 
   3   7   2      398.74      306.04     13.68 o 
   4   7   2       28.90       14.22     14.71 o 
   5   7   2     1512.47     1396.56     42.58 o 
   6   7   2      544.60      670.78     26.60 o 
   7   7   2      237.15      280.09     28.56 o 
   8   7   2       32.51       55.30     13.51 o 
   9   7   2       95.49       94.99     17.18 o 
  10   7   2       14.64       13.99     14.81 o 
  11   7   2       46.55       29.55     16.58 o 
 -10   8   2        4.68       12.87     19.23 o 
  -9   8   2       98.88      119.57     21.50 o 
  -8   8   2       84.70       87.25     22.44 o 
  -7   8   2        0.26      -18.89     18.89 o 
  -6   8   2      363.11      313.92     23.40 o 
  -5   8   2      217.21      209.77     19.25 o 
  -4   8   2      114.55      119.33     15.28 o 
  -3   8   2     2379.93     2258.90     68.60 o 
  -2   8   2      686.66      672.57     21.63 o 
  -1   8   2      796.17      628.20     20.82 o 
   0   8   2      861.55      957.98     27.83 o 
   1   8   2     2635.59     2710.33     65.72 o 
   2   8   2     2757.98     2801.62     67.92 o 
   3   8   2        2.30       -6.89      6.89 o 
   4   8   2     1360.32     1273.37     40.19 o 
   5   8   2        7.50       14.25     10.37 o 
   6   8   2      147.97      161.89     15.90 o 
   7   8   2        1.15        7.56     11.77 o 
   8   8   2      106.83      102.00     15.69 o 
   9   8   2       30.92       42.69     19.50 o 
  10   8   2       43.30       27.23     17.26 o 
  11   8   2        2.56      -13.60     15.96 o 
 -10   9   2       11.14        9.42     21.13 o 
  -9   9   2        0.17      -18.32     18.32 o 
  -8   9   2       25.22       11.85     18.18 o 
  -7   9   2       60.83       53.97     17.44 o 
  -6   9   2       61.36       66.47     16.44 o 
  -5   9   2      635.41      646.07     30.20 o 
  -4   9   2      434.00      440.46     26.02 o 
  -3   9   2      217.59      234.34     19.47 o 
  -2   9   2      871.63      856.97     34.32 o 
  -1   9   2      654.95      593.36     21.30 o 
   0   9   2     3889.06     3977.44     94.01 o 
   1   9   2      790.56      860.58     27.17 o 
   2   9   2     1116.56     1182.88     34.10 o 
   3   9   2      136.19      179.66     15.94 o 
   4   9   2      437.29      488.93     22.68 o 
   5   9   2      904.28      952.43     34.12 o 
   6   9   2       38.68       97.03     17.24 o 
   7   9   2        2.27        6.41     12.29 o 
   8   9   2       21.45       18.40     20.43 o 
   9   9   2       20.18       27.62     14.43 o 
  10   9   2       82.29      102.60     19.70 o 
  11   9   2       36.66       15.76     33.28 o 
  -9  10   2      108.42       74.57     30.08 o 
  -8  10   2       85.55       85.76     21.40 o 
  -7  10   2       14.16      -11.91     17.14 o 
  -6  10   2      441.71      360.96     26.83 o 
  -5  10   2        5.61       18.37     14.87 o 
  -4  10   2     1322.35     1436.35     71.68 o 
  -3  10   2     1480.02     1562.47     53.22 o 
  -2  10   2        2.24       -9.24     12.80 o 
  -1  10   2      594.29      619.09     22.67 o 
   0  10   2        8.85       -9.48      9.48 o 
   1  10   2     2650.58     2914.69     72.15 o 
   2  10   2      466.24      455.53     19.91 o 
   3  10   2       73.72       69.41     16.36 o 
   4  10   2      229.70      276.02     19.50 o 
   5  10   2       57.08       86.31     31.49 o 
   6  10   2      157.17      176.37     18.20 o 
   7  10   2       74.37       95.11     16.36 o 
   8  10   2        0.44       -2.14     14.14 o 
   9  10   2       44.97       71.58     16.78 o 
  10  10   2        9.64       -3.77     17.60 o 
  -8  11   2       38.95       59.10     29.84 o 
  -7  11   2      101.29      175.85     41.38 o 
  -6  11   2       20.66       38.53     31.52 o 
  -5  11   2        9.98       12.16     16.32 o 
  -4  11   2        0.31       -1.11     14.79 o 
  -3  11   2        2.83       18.56     14.58 o 
  -2  11   2        8.30        7.79     14.38 o 
  -1  11   2       93.38       85.52     13.67 o 
   0  11   2       24.95       25.43     10.64 o 
   1  11   2       91.25       91.83     12.58 o 
   2  11   2       11.25       -7.49     12.05 o 
   3  11   2       64.90       60.82     22.80 o 
   4  11   2        2.67       -5.73     12.11 o 
   5  11   2       73.20       79.59     15.45 o 
   6  11   2       72.08       84.23     16.29 o 
   7  11   2       44.71       47.36     15.80 o 
   8  11   2        4.10        2.72     15.10 o 
   9  11   2       82.28       68.94     17.89 o 
  -8  12   2       41.64       19.46     28.99 o 
  -7  12   2        4.25       18.14     26.71 o 
  -6  12   2       90.72       97.29     29.46 o 
  -5  12   2      250.77      348.46     37.74 o 
  -4  12   2        6.94       12.05     32.62 o 
  -3  12   2      316.04      362.78     74.87 o 
  -2  12   2       28.53       33.14     34.37 o 
  -1  12   2      547.14      518.22     28.85 o 
   0  12   2     1054.92     1096.30     34.70 o 
   1  12   2       52.42       64.80     18.58 o 
   2  12   2        6.49       -3.27     12.34 o 
   3  12   2       58.40       62.66     15.04 o 
   4  12   2       59.13       38.13     15.38 o 
   5  12   2      327.60      338.76     24.38 o 
   6  12   2      704.31      766.26     33.83 o 
   7  12   2       29.75        6.33     15.74 o 
   8  12   2       79.12       91.73     27.19 o 
   9  12   2        1.22       12.39     17.12 o 
  -7  13   2        4.12       27.47     30.86 o 
  -6  13   2      220.92      224.45     54.73 o 
  -5  13   2       18.75       14.96     78.15 o 
  -4  13   2      393.43      442.17    124.78 o 
  -3  13   2      133.62      177.98     44.88 o 
  -2  13   2       53.23       38.09     30.65 o 
  -1  13   2      128.41       44.66     31.52 o 
   0  13   2       26.60        3.65     14.15 o 
   1  13   2      121.41      156.19     28.30 o 
   2  13   2      204.69      195.95     24.05 o 
   3  13   2       19.80       17.22     17.21 o 
   4  13   2       62.40       62.86     17.04 o 
   5  13   2      118.06      165.58     20.68 o 
   6  13   2      204.46      208.76     49.51 o 
   7  13   2      108.43       95.16     22.64 o 
   8  13   2        6.52       -1.24     23.00 o 
  -6  14   2        4.03       24.01     31.16 o 
  -5  14   2       32.04       19.07     30.52 o 
  -4  14   2       12.62       22.33     49.48 o 
  -3  14   2        0.71      -27.36     27.36 o 
  -2  14   2       20.88       20.38     27.77 o 
  -1  14   2        0.07      -13.49     26.05 o 
   0  14   2      193.66      182.19     38.97 o 
   1  14   2      118.83      148.06     23.34 o 
   2  14   2        1.05      -16.89     16.89 o 
   3  14   2       69.25      111.86     35.68 o 
   4  14   2       33.55       32.94     20.54 o 
   5  14   2      424.94      489.43    102.89 o 
   6  14   2       61.66       69.86     22.72 o 
   7  14   2       89.29       77.06     30.21 o 
  -4  15   2       67.74      108.31     36.81 o 
  -3  15   2       21.72       -3.57     30.21 o 
  -2  15   2        5.77       21.98     28.26 o 
  -1  15   2       70.59      109.19     30.84 o 
   0  15   2       25.37       29.33     31.96 o 
   1  15   2      332.71      323.12     39.84 o 
   2  15   2      176.97      150.22     70.27 o 
   3  15   2        7.84      -19.26     19.26 o 
   4  15   2       58.30       35.45     27.15 o 
   5  15   2       35.38       37.40     22.99 o 
  -2  16   2       74.34       79.28     33.72 o 
  -1  16   2        5.08       21.53     30.18 o 
   0  16   2       80.02       -0.88     34.15 o 
   1  16   2        1.32      -31.52     31.52 o 
   2  16   2       37.51       26.07     26.27 o 
   3  16   2        0.09       15.32     28.90 o 
  -2 -15   3       20.05       18.19     25.83 o 
  -1 -15   3       42.79       11.93     23.16 o 
   0 -15   3       15.07        5.69     26.71 o 
   1 -15   3        1.98        0.88     40.72 o 
   2 -15   3        2.49      -29.35     29.35 o 
   3 -15   3       20.84       -5.69     52.98 o 
  -5 -14   3       43.41       18.61     23.53 o 
  -4 -14   3        3.19       -4.72     43.78 o 
  -3 -14   3       13.94       16.58     22.03 o 
  -2 -14   3       13.17       34.87     22.11 o 
  -1 -14   3        5.39       -9.85     20.19 o 
   0 -14   3       39.24       62.00     23.41 o 
   1 -14   3       26.83      -26.99     26.99 o 
   2 -14   3       62.84       67.98     89.54 o 
   3 -14   3       24.36      -15.11     30.93 o 
   4 -14   3        7.00      -20.50     31.45 o 
   5 -14   3       78.97       52.86     35.95 o 
  -6 -13   3        2.42      -14.84     20.55 o 
  -5 -13   3        2.75      -19.74     19.74 o 
  -4 -13   3       26.59        1.00     20.82 o 
  -3 -13   3        4.40      -13.65     22.77 o 
  -2 -13   3       60.56       57.58     24.08 o 
  -1 -13   3      237.42      231.25     44.22 o 
   0 -13   3       25.88      -10.32     20.07 o 
   1 -13   3      263.03      279.97     30.91 o 
   2 -13   3       36.84       33.34     29.67 o 
   3 -13   3      421.20      507.12     60.86 o 
   4 -13   3      271.07      286.68     40.92 o 
   5 -13   3        4.56       20.77     30.20 o 
   6 -13   3       36.43       42.61     51.23 o 
  -7 -12   3        0.02      -18.56     20.40 o 
  -6 -12   3       24.21       35.94     21.87 o 
  -5 -12   3      268.22      287.13     61.95 o 
  -4 -12   3        0.79      -17.81     17.81 o 
  -3 -12   3      267.76      339.03     33.93 o 
  -2 -12   3      206.90      196.20     31.52 o 
  -1 -12   3      353.90      222.42     42.47 o 
   0 -12   3      535.75      549.20     30.36 o 
   1 -12   3        3.02       11.29     16.50 o 
   2 -12   3      230.93      292.28     24.74 o 
   3 -12   3        3.41      -25.35     25.35 o 
   4 -12   3      283.66      254.28     37.55 o 
   5 -12   3      192.84      181.17     38.31 o 
   6 -12   3       16.18       19.66     35.25 o 
   7 -12   3       27.49        3.42     28.18 o 
  -8 -11   3       23.66       23.06     21.39 o 
  -7 -11   3       29.39       48.62     23.30 o 
  -6 -11   3      144.98      191.58     29.77 o 
  -5 -11   3      110.38      117.60     22.93 o 
  -4 -11   3      316.89      342.17     48.82 o 
  -3 -11   3        1.55        3.94     17.54 o 
  -2 -11   3      375.14      365.61     30.06 o 
  -1 -11   3      165.33      190.18     24.17 o 
   0 -11   3      101.00      160.45     25.43 o 
   1 -11   3        7.93        7.46     14.87 o 
   2 -11   3      117.15      137.48     18.64 o 
   3 -11   3      176.03      218.92     32.46 o 
   4 -11   3       27.30       31.63     25.86 o 
   5 -11   3       50.52       45.07     27.13 o 
   6 -11   3        0.47      -24.95     25.45 o 
   7 -11   3       94.55       76.75     62.39 o 
   8 -11   3       17.75       10.74     28.88 o 
  -9 -10   3       14.56       37.53     25.18 o 
  -8 -10   3       36.75       49.34     22.68 o 
  -7 -10   3        9.42       21.44     19.49 o 
  -6 -10   3      357.18      336.23     58.67 o 
  -5 -10   3        8.87       15.05     17.01 o 
  -4 -10   3      120.98      137.65     21.24 o 
  -3 -10   3       40.95       28.53     18.39 o 
  -2 -10   3       69.51       65.62     18.37 o 
  -1 -10   3      464.09      531.40     26.42 o 
   0 -10   3      231.96      262.48     20.84 o 
   1 -10   3        1.54        4.40     12.92 o 
   2 -10   3       47.29       42.51     14.91 o 
   3 -10   3      136.25      181.69     19.17 o 
   4 -10   3      343.90      426.41     38.76 o 
   5 -10   3      256.38      262.64     33.55 o 
   6 -10   3        9.17       -5.96     22.27 o 
   7 -10   3        0.51      -22.61     22.61 o 
   8 -10   3       19.76       39.48     26.72 o 
   9 -10   3      104.36       49.23     29.47 o 
  -9  -9   3       21.04       27.83     16.51 o 
  -8  -9   3       72.34       77.67     18.14 o 
  -7  -9   3       33.03       30.21     15.09 o 
  -6  -9   3      282.76      266.03     33.79 o 
  -5  -9   3      891.14      862.36     41.84 o 
  -4  -9   3       29.40       10.71     14.85 o 
  -3  -9   3      693.52      675.44     63.70 o 
  -2  -9   3       28.85       32.38     12.89 o 
  -1  -9   3      193.61      181.42     29.76 o 
   0  -9   3      651.77      598.58     29.84 o 
   1  -9   3       28.25       23.16     12.28 o 
   2  -9   3      108.83      154.81     17.15 o 
   3  -9   3      162.15      138.73     17.29 o 
   4  -9   3        0.23      -13.12     19.87 o 
   5  -9   3      536.11      581.59     48.82 o 
   6  -9   3      237.51      265.17     32.03 o 
   7  -9   3      117.04      164.32     28.93 o 
   8  -9   3       14.56       -7.16     25.83 o 
   9  -9   3        0.17      -23.20     23.20 o 
  10  -9   3      142.92      119.45     34.15 o 
 -10  -8   3       52.72       15.31     16.95 o 
  -9  -8   3      188.19      213.52     21.87 o 
  -8  -8   3        0.06      -16.43     16.43 o 
  -7  -8   3      352.49      293.15     32.86 o 
  -6  -8   3      127.14      153.84     17.19 o 
  -5  -8   3      561.55      542.25     46.49 o 
  -4  -8   3       22.53       22.34     11.02 o 
  -3  -8   3        0.13       -8.83      8.95 o 
  -2  -8   3      224.98      227.29     17.39 o 
  -1  -8   3      763.68      630.07     27.46 o 
   0  -8   3      119.17      153.99     15.49 o 
   1  -8   3       54.53       42.51     12.13 o 
   2  -8   3      120.51      156.41     15.92 o 
   3  -8   3      268.42      326.18     20.84 o 
   4  -8   3     1431.09     1672.41     82.43 o 
   5  -8   3      364.73      390.68     33.23 o 
   6  -8   3      231.76      253.40     28.97 o 
   7  -8   3        0.21      -18.37     18.37 o 
   8  -8   3       43.92       78.44     25.77 o 
   9  -8   3      270.33      250.33     33.03 o 
  10  -8   3        0.87       18.05     24.82 o 
 -10  -7   3       18.62       36.80     17.14 o 
  -9  -7   3      119.00      112.93     17.93 o 
  -8  -7   3      138.36      155.26     18.77 o 
  -7  -7   3      202.96      243.17     20.35 o 
  -6  -7   3      675.42      692.88     28.62 o 
  -5  -7   3      561.02      566.42     24.57 o 
  -4  -7   3        0.87       -5.41      9.12 o 
  -3  -7   3       24.40       18.15      9.30 o 
  -2  -7   3       70.96       69.87      9.14 o 
  -1  -7   3       71.03       53.08     10.20 o 
   0  -7   3     3086.98     2734.28     76.93 o 
   1  -7   3        0.53       13.10     10.05 o 
   2  -7   3       23.79       25.66     11.02 o 
   3  -7   3        2.54       -7.36     10.48 o 
   4  -7   3     1262.15     1360.19     43.58 o 
   5  -7   3      500.81      592.72     77.28 o 
   6  -7   3       14.42       -3.12     18.05 o 
   7  -7   3       38.33       54.19     21.05 o 
   8  -7   3      108.38       79.27     25.39 o 
   9  -7   3      185.14      204.76     29.92 o 
  10  -7   3       23.99        8.16     23.66 o 
  11  -7   3       15.13       -2.84     23.74 o 
 -10  -6   3      111.93      121.37     61.73 o 
  -9  -6   3        0.71      -11.29     13.31 o 
  -8  -6   3        2.58      -21.10     29.12 o 
  -7  -6   3        1.84       -5.79     11.85 o 
  -6  -6   3       40.93       41.82     11.78 o 
  -5  -6   3      341.70      346.22     18.78 o 
  -4  -6   3      199.65      226.27     22.68 o 
  -3  -6   3       30.98       24.41      7.56 o 
  -2  -6   3      126.47      128.39     11.31 o 
  -1  -6   3     1221.87     1126.09     37.79 o 
   0  -6   3     3931.72     3770.32    102.35 o 
   1  -6   3        4.58        5.63      8.76 o 
   2  -6   3     1167.27     1304.33     48.60 o 
   3  -6   3     2008.99     2520.79     71.40 o 
   4  -6   3        1.20        3.53      7.70 o 
   5  -6   3     1608.36     1844.37     47.78 o 
   6  -6   3      175.75      263.81     19.56 o 
   7  -6   3     1214.37     1292.15     45.54 o 
   8  -6   3      258.92      296.35     30.18 o 
   9  -6   3       77.59       77.17     24.71 o 
  10  -6   3      127.07      104.15     26.19 o 
  11  -6   3       19.58      -15.15     25.18 o 
 -11  -5   3        2.29      -19.41     20.83 o 
 -10  -5   3        5.57        0.60     19.35 o 
  -9  -5   3       36.46       34.50     18.97 o 
  -8  -5   3       76.24       62.04     17.72 o 
  -7  -5   3       10.95       11.39     11.52 o 
  -6  -5   3      298.99      326.10     19.03 o 
  -5  -5   3      553.37      594.74     23.86 o 
  -4  -5   3       26.08       33.20      9.26 o 
  -3  -5   3      163.59      203.73     11.41 o 
  -2  -5   3      153.25      151.99     10.85 o 
  -1  -5   3    10045.36     9210.95    236.65 o 
   0  -5   3      308.33      239.44     26.41 o 
   1  -5   3     4236.16     4013.72    107.75 o 
   2  -5   3     1159.15     1249.96     47.15 o 
   3  -5   3     1902.05     1937.32     50.62 o 
   4  -5   3     6157.42     7819.21    175.87 o 
   5  -5   3      339.38      434.22     16.84 o 
   6  -5   3      171.00      200.20     16.89 o 
   7  -5   3       28.47       31.29     13.74 o 
   8  -5   3       35.15       14.69     14.72 o 
   9  -5   3      440.51      486.05     37.16 o 
  10  -5   3      101.83      112.13     26.92 o 
  11  -5   3        0.49        9.63     27.58 o 
 -11  -4   3        3.00       26.87     20.14 o 
 -10  -4   3       50.41       50.29     21.19 o 
  -9  -4   3       11.00       -4.56     17.02 o 
  -8  -4   3       22.73       26.47     12.58 o 
  -7  -4   3      241.54      264.96     19.83 o 
  -6  -4   3      103.68      119.82     13.09 o 
  -5  -4   3     2456.87     2338.70     64.90 o 
  -4  -4   3     2184.19     2010.62     55.65 o 
  -3  -4   3       78.44       70.10      7.87 o 
  -2  -4   3      644.57      566.67     25.85 o 
  -1  -4   3     1732.77     1453.15     47.79 o 
   0  -4   3     8129.30     7330.43    190.52 o 
   1  -4   3       79.38       95.06     15.60 o 
   2  -4   3     3046.56     3464.16     92.77 o 
   3  -4   3      683.83      899.09     24.39 o 
   4  -4   3      701.25      681.49     20.64 o 
   5  -4   3      876.34     1203.48     32.33 o 
   6  -4   3      139.16      146.28     12.77 o 
   7  -4   3       40.29       32.72     13.03 o 
   8  -4   3      301.91      304.94     22.77 o 
   9  -4   3       49.07        2.07     21.39 o 
  10  -4   3      146.01      103.66     21.18 o 
  11  -4   3       59.59       72.50     23.81 o 
  12  -4   3       27.27       11.24     23.34 o 
 -11  -3   3        4.87       14.94     20.26 o 
 -10  -3   3       20.17       11.37     19.01 o 
  -9  -3   3       23.02       13.95     17.26 o 
  -8  -3   3      647.20      638.26     37.07 o 
  -7  -3   3       55.87       49.56     12.20 o 
  -6  -3   3      194.15      182.65     18.04 o 
  -5  -3   3      224.92      210.91     14.02 o 
  -4  -3   3     1123.78      905.05     24.89 o 
  -3  -3   3      104.64      110.21      8.09 o 
  -2  -3   3     2195.82     1760.10     42.53 o 
  -1  -3   3     2283.03     1806.65     43.04 o 
   0  -3   3    17494.90    16961.65    432.29 o 
   1  -3   3        8.70       10.54      6.56 o 
   2  -3   3      380.62      551.80     21.74 o 
   3  -3   3     1774.28     2179.59     60.24 o 
   4  -3   3     2184.44     2487.99     59.32 o 
   5  -3   3      209.92      304.57     17.82 o 
   6  -3   3      160.23      158.74     14.98 o 
   7  -3   3        0.13       -3.27     11.35 o 
   8  -3   3      752.82      756.32     31.71 o 
   9  -3   3     1121.69     1108.10     42.20 o 
  10  -3   3       52.74       31.75     18.83 o 
  11  -3   3       41.24       18.53     32.18 o 
  12  -3   3        3.59      -12.06     20.45 o 
 -11  -2   3        6.80       -2.60     20.26 o 
 -10  -2   3       87.38       85.89     21.66 o 
  -9  -2   3        5.38      -14.91     15.92 o 
  -8  -2   3      324.95      348.04     27.71 o 
  -7  -2   3      290.01      323.84     22.12 o 
  -6  -2   3      535.71      481.97     22.72 o 
  -5  -2   3     1092.96     1032.89     32.16 o 
  -4  -2   3      652.42      613.24     26.35 o 
  -3  -2   3      319.73      308.22     11.48 o 
  -2  -2   3     3545.50     3150.41     72.10 o 
  -1  -2   3     5323.23     5099.31    114.01 o 
   0  -2   3       42.11       64.46     12.72 o 
   1  -2   3       36.48       37.38      6.33 o 
   2  -2   3      793.97      788.14     20.73 o 
   3  -2   3      102.44      153.76      8.32 o 
   4  -2   3     1387.92     1569.60     41.84 o 
   5  -2   3     3549.20     4106.74     93.78 o 
   6  -2   3      264.84      297.88     14.27 o 
   7  -2   3      181.76      215.38     19.66 o 
   8  -2   3       18.14       18.30     13.39 o 
   9  -2   3      204.25      200.35     26.27 o 
  10  -2   3      168.54      225.80     34.37 o 
  11  -2   3        6.18       -8.65     18.99 o 
  12  -2   3        5.16       22.66     22.06 o 
 -11  -1   3        1.00       -9.56     19.02 o 
 -10  -1   3      174.78      165.32     33.06 o 
  -9  -1   3       69.11       80.30     23.21 o 
  -8  -1   3      249.63      250.90     24.61 o 
  -7  -1   3      443.37      455.13     20.36 o 
  -6  -1   3      464.19      448.45     16.58 o 
  -5  -1   3     1153.92     1135.03     30.17 o 
  -4  -1   3      224.89      282.64     11.31 o 
  -3  -1   3        1.51       -4.06      4.06 o 
  -2  -1   3       43.95       22.57      5.19 o 
  -1  -1   3     2718.28     2875.62     65.31 o 
   0  -1   3     3048.23     2580.51     58.78 o 
   1  -1   3      160.44      187.43     20.13 o 
   2  -1   3     4295.39     4955.30    111.04 o 
   3  -1   3       27.33       29.67      6.61 o 
   4  -1   3     3328.99     3742.65     86.33 o 
   5  -1   3     1192.98     1391.03     35.50 o 
   6  -1   3      485.23      425.00     16.33 o 
   7  -1   3      784.77      908.36     29.13 o 
   8  -1   3     1646.30     1739.36     75.27 o 
   9  -1   3        1.44      -16.89     16.89 o 
  10  -1   3      632.83      671.12     38.54 o 
  11  -1   3       45.20       75.43     21.77 o 
  12  -1   3      245.26      243.99     47.07 o 
 -11   0   3       31.71       29.14     21.52 o 
 -10   0   3        8.79       17.51     19.19 o 
  -9   0   3      228.26      213.31     24.91 o 
  -8   0   3      948.89     1042.03     47.21 o 
  -7   0   3      195.98      267.30     24.08 o 
  -6   0   3        8.78        2.83      7.45 o 
  -5   0   3        9.51        7.49      5.69 o 
  -4   0   3      453.86      401.44     13.58 o 
  -3   0   3      184.51      189.05      9.16 o 
  -2   0   3        0.97        3.24      3.97 o 
  -1   0   3     1176.97     1019.85     56.05 o 
   0   0   3       13.72       22.32      5.56 o 
   1   0   3       27.28       27.85      3.92 o 
   2   0   3        6.73       12.42      3.57 o 
   3   0   3      608.18      568.04     30.32 o 
   4   0   3    15675.06    16361.33    358.89 o 
   5   0   3      356.07      347.44     13.97 o 
   6   0   3      706.93      697.92     21.84 o 
   7   0   3      504.30      489.32     18.63 o 
   8   0   3     1021.58      940.74     31.66 o 
   9   0   3     1499.26     1744.57     68.53 o 
  10   0   3       53.31       41.93     19.44 o 
  11   0   3      148.77      152.87     58.23 o 
  12   0   3       28.38       12.90     29.55 o 
 -11   1   3       35.80       13.41     21.81 o 
 -10   1   3      254.23      223.99     27.71 o 
  -9   1   3        8.62       -0.44     17.34 o 
  -8   1   3       56.29       45.80     16.82 o 
  -7   1   3      217.72      210.41     17.18 o 
  -6   1   3      341.03      360.23     14.65 o 
  -5   1   3      531.28      484.27     15.89 o 
  -4   1   3       49.75       60.30      6.07 o 
  -3   1   3       54.22       49.95      5.24 o 
  -2   1   3      255.82      260.54     15.10 o 
  -1   1   3      282.43      241.20      8.65 o 
   0   1   3     1263.40     1338.49     47.46 o 
   1   1   3    22075.04    20980.70    866.70 o 
   2   1   3        9.05       39.53      4.28 o 
   3   1   3     1149.93     1279.13     31.12 o 
   4   1   3     1059.93      806.91     26.79 o 
   5   1   3     3518.87     3034.65     70.93 o 
   6   1   3      129.36      154.10     15.98 o 
   7   1   3      139.58      146.36     11.70 o 
   8   1   3       89.46       82.07     35.86 o 
   9   1   3        0.39      -31.04     35.25 o 
  10   1   3      183.08      260.05     54.73 o 
  11   1   3       19.45       -4.46     18.50 o 
  12   1   3        7.02       13.97     20.72 o 
 -11   2   3        5.73       24.19     21.81 o 
 -10   2   3       58.78       58.91     21.48 o 
  -9   2   3      277.84      234.74     53.63 o 
  -8   2   3      431.26      386.09     23.68 o 
  -7   2   3      185.63      173.18     16.40 o 
  -6   2   3      162.83      242.86     19.64 o 
  -5   2   3      683.88      720.57     26.92 o 
  -4   2   3      543.01      471.95     19.43 o 
  -3   2   3     3013.83     2769.30     77.87 o 
  -2   2   3     5001.21     4405.93     99.33 o 
  -1   2   3    26455.24    24196.62    671.02 o 
   0   2   3    17020.37    14151.83    522.02 o 
   1   2   3    25791.42    24514.88    859.06 o 
   2   2   3     3506.54     3143.97     96.47 o 
   3   2   3      135.02      139.51      8.22 o 
   4   2   3      394.66      352.73     12.74 o 
   5   2   3      982.93     1094.74     28.71 o 
   6   2   3      156.54      131.72     10.57 o 
   7   2   3       13.93        0.65     10.89 o 
   8   2   3      520.57      532.93     23.10 o 
   9   2   3       36.98       42.55     13.59 o 
  10   2   3        1.56        4.28     16.41 o 
  11   2   3       22.70       15.06     18.50 o 
  12   2   3        1.45      -18.31     18.61 o 
 -11   3   3       12.22      -14.67     22.77 o 
 -10   3   3       22.68       23.13     20.88 o 
  -9   3   3       12.60       26.27     20.58 o 
  -8   3   3      212.40      213.13     24.64 o 
  -7   3   3      140.92      140.50     18.46 o 
  -6   3   3      380.58      368.59     19.86 o 
  -5   3   3     1730.69     1543.38     48.30 o 
  -4   3   3      403.44      421.92     20.91 o 
  -3   3   3     3596.10     3177.55     88.89 o 
  -2   3   3      437.29      380.30     19.15 o 
  -1   3   3     4989.07     4474.25    155.34 o 
   0   3   3     4307.78     3552.63     79.96 o 
   1   3   3      219.29      219.43     10.49 o 
   2   3   3      100.83      134.90      9.86 o 
   3   3   3      141.85      181.69      8.58 o 
   4   3   3     1376.23     1226.72     31.09 o 
   5   3   3       11.05       20.53      7.77 o 
   6   3   3       33.76        8.09     10.61 o 
   7   3   3      103.58      145.31     13.43 o 
   8   3   3       22.77       14.21     10.88 o 
   9   3   3       24.51       11.55     12.40 o 
  10   3   3      105.10      139.54     22.06 o 
  11   3   3        6.10       31.12     19.26 o 
  12   3   3       24.86       17.45     20.41 o 
 -11   4   3        2.05       -9.94     20.88 o 
 -10   4   3       92.40      103.64     52.32 o 
  -9   4   3      264.82      230.96     29.05 o 
  -8   4   3       61.38       87.59     16.90 o 
  -7   4   3      531.90      485.16     24.91 o 
  -6   4   3       57.29       60.23     12.62 o 
  -5   4   3     2362.63     2289.83     68.39 o 
  -4   4   3     5649.57     5403.09    147.93 o 
  -3   4   3      309.64      375.90     17.14 o 
  -2   4   3     5234.88     5018.43    136.68 o 
  -1   4   3       30.07       39.36      5.05 o 
   0   4   3     9920.33     9272.83    205.35 o 
   1   4   3     3270.96     2862.05     65.75 o 
   2   4   3      228.86      236.16      9.63 o 
   3   4   3      266.30      324.65     11.66 o 
   4   4   3     3032.78     2720.97     63.74 o 
   5   4   3     1261.28     1021.46     27.68 o 
   6   4   3      363.65      334.74     23.99 o 
   7   4   3      164.68      158.38     22.78 o 
   8   4   3      133.00      156.98     18.84 o 
   9   4   3        3.59       -9.09     11.90 o 
  10   4   3        0.79        2.74     13.39 o 
  11   4   3       64.52       51.39     19.95 o 
  12   4   3       31.56       28.11     20.72 o 
 -11   5   3       17.60        2.38     22.72 o 
 -10   5   3       11.55       -1.25     20.68 o 
  -9   5   3      115.88      122.46     19.91 o 
  -8   5   3      362.64      311.66     23.89 o 
  -7   5   3       20.95       20.92     13.23 o 
  -6   5   3      735.63      737.02     30.23 o 
  -5   5   3       98.57      118.17     16.94 o 
  -4   5   3      475.22      425.63     20.43 o 
  -3   5   3     3921.39     3675.21    102.55 o 
  -2   5   3      206.59      254.24     14.14 o 
  -1   5   3     1400.62     1144.43     29.15 o 
   0   5   3      163.05      171.00      9.01 o 
   1   5   3      245.58      190.49     14.85 o 
   2   5   3       27.11       50.95      5.98 o 
   3   5   3      253.98      241.04     10.56 o 
   4   5   3      239.36      255.09     10.97 o 
   5   5   3        6.20       -1.86      8.48 o 
   6   5   3      293.98      345.31     20.30 o 
   7   5   3      139.59      154.39     14.70 o 
   8   5   3      108.48      106.30     14.22 o 
   9   5   3      205.60      230.11     18.77 o 
  10   5   3      203.78      236.79     34.04 o 
  11   5   3       42.36       29.88     19.57 o 
  12   5   3       10.83       -3.84     19.15 o 
 -11   6   3        0.96      -21.92     23.37 o 
 -10   6   3       30.26       44.22     22.91 o 
  -9   6   3       49.57       31.21     17.91 o 
  -8   6   3       10.80        5.13     14.88 o 
  -7   6   3       49.70       47.01     14.88 o 
  -6   6   3      194.05      198.06     17.74 o 
  -5   6   3      748.09      735.06     29.72 o 
  -4   6   3      256.11      317.85     19.36 o 
  -3   6   3        4.07       -7.62      7.62 o 
  -2   6   3      515.26      450.62     14.99 o 
  -1   6   3      370.74      286.78     15.44 o 
   0   6   3      626.81      547.48     17.36 o 
   1   6   3     1773.28     1616.02     40.06 o 
   2   6   3        1.60       -2.30      5.27 o 
   3   6   3      234.46      266.39     19.83 o 
   4   6   3      352.48      323.90     13.32 o 
   5   6   3     2284.11     2051.94     57.29 o 
   6   6   3      160.59      193.14     14.62 o 
   7   6   3        5.20       -9.93      9.93 o 
   8   6   3       10.87        2.06     12.32 o 
   9   6   3       73.29      115.73     16.64 o 
  10   6   3      259.96      319.06     30.31 o 
  11   6   3       16.79        0.44     14.67 o 
  12   6   3       52.31       21.16     21.82 o 
 -10   7   3       61.78       78.10     31.10 o 
  -9   7   3      241.42      252.75     37.28 o 
  -8   7   3        1.37      -12.35     15.19 o 
  -7   7   3      180.61      174.27     19.84 o 
  -6   7   3       72.03       45.53     14.27 o 
  -5   7   3     1609.04     1504.41     50.01 o 
  -4   7   3     1192.29     1127.93     39.83 o 
  -3   7   3     1104.63     1056.00     42.22 o 
  -2   7   3      120.82      163.05     10.20 o 
  -1   7   3     1017.92      866.93     24.61 o 
   0   7   3        6.13        6.66      6.28 o 
   1   7   3     5175.10     5054.41    115.71 o 
   2   7   3      613.48      519.65     17.82 o 
   3   7   3      244.56      276.97     13.51 o 
   4   7   3      997.64      819.05     28.15 o 
   5   7   3      218.75      204.20     15.28 o 
   6   7   3     1887.70     1721.55     51.22 o 
   7   7   3      254.58      305.62     25.12 o 
   8   7   3      169.30      227.79     26.96 o 
   9   7   3      105.58      130.76     17.83 o 
  10   7   3        0.21       -1.96     14.64 o 
  11   7   3       28.09       17.71     16.23 o 
 -10   8   3        9.58        1.35     19.75 o 
  -9   8   3      135.28      100.41     24.99 o 
  -8   8   3      118.43       93.29     24.88 o 
  -7   8   3        0.37        2.91     14.79 o 
  -6   8   3      133.34      141.00     18.23 o 
  -5   8   3      106.11      106.70     16.21 o 
  -4   8   3        2.49        1.05     11.06 o 
  -3   8   3      687.84      698.96     28.88 o 
  -2   8   3      216.57      224.14     17.35 o 
  -1   8   3      184.39      174.37     15.61 o 
   0   8   3     2004.68     1952.47     49.09 o 
   1   8   3       17.24        9.33      7.24 o 
   2   8   3     1427.32     1307.26     35.50 o 
   3   8   3      142.22      222.52     13.15 o 
   4   8   3     1686.30     1513.68     45.60 o 
   5   8   3     1361.82     1239.44     39.87 o 
   6   8   3      105.90      117.10     14.40 o 
   7   8   3      287.96      360.49     21.60 o 
   8   8   3       29.21       24.39     19.33 o 
   9   8   3      214.26      241.43     21.56 o 
  10   8   3      181.13      179.85     20.97 o 
  11   8   3        2.27        9.97     15.94 o 
  -9   9   3       38.48       30.69     29.40 o 
  -8   9   3        1.65        9.44     18.93 o 
  -7   9   3        3.52       -5.82     15.74 o 
  -6   9   3       13.70       -1.35     13.75 o 
  -5   9   3      748.10      729.37     32.32 o 
  -4   9   3      775.91      772.55     32.72 o 
  -3   9   3      219.04      228.05     18.90 o 
  -2   9   3      602.89      570.82     33.88 o 
  -1   9   3      242.28      277.24     20.31 o 
   0   9   3     2303.22     2114.77     53.55 o 
   1   9   3     2177.70     2222.88     55.88 o 
   2   9   3      199.44      220.16     14.58 o 
   3   9   3     1925.94     1749.72     46.06 o 
   4   9   3        6.52       12.32     14.12 o 
   5   9   3     1681.55     1581.89     48.72 o 
   6   9   3     1052.89     1277.57     70.58 o 
   7   9   3        2.86       15.95     12.48 o 
   8   9   3      142.89      165.94     35.03 o 
   9   9   3        0.21       29.90     21.23 o 
  10   9   3       55.29       54.89     17.77 o 
  11   9   3       42.09       34.38     18.78 o 
  -9  10   3       88.22       38.45     21.71 o 
  -8  10   3      106.37       60.06     20.25 o 
  -7  10   3       69.02       34.26     19.22 o 
  -6  10   3       19.92        3.21     15.28 o 
  -5  10   3        8.41       -9.67     15.26 o 
  -4  10   3      414.64      449.51     27.32 o 
  -3  10   3     1521.30     1476.65     51.09 o 
  -2  10   3       89.42      148.46     17.77 o 
  -1  10   3      968.21      869.21     27.69 o 
   0  10   3      421.13      439.16     19.21 o 
   1  10   3      785.03      813.35     28.23 o 
   2  10   3      332.92      308.44     17.10 o 
   3  10   3      225.17      218.83     28.67 o 
   4  10   3      403.21      429.20     23.50 o 
   5  10   3      472.96      538.20     25.08 o 
   6  10   3       10.12        4.58     12.54 o 
   7  10   3       53.82       74.84     15.51 o 
   8  10   3       14.36        7.32     13.59 o 
   9  10   3       64.19       57.93     17.69 o 
  10  10   3       44.06       29.00     18.34 o 
  -8  11   3        5.11        4.30     20.42 o 
  -7  11   3      170.60      135.24     22.44 o 
  -6  11   3       57.67       53.72     18.87 o 
  -5  11   3       92.07       82.88     19.08 o 
  -4  11   3       97.53       85.26     18.09 o 
  -3  11   3        3.11       -1.85     14.37 o 
  -2  11   3       16.02        5.64     15.80 o 
  -1  11   3       34.04       18.52     14.28 o 
   0  11   3       20.88       12.40      9.90 o 
   1  11   3       85.52      102.23     12.68 o 
   2  11   3       46.56       28.30     11.44 o 
   3  11   3       26.76        9.99     13.29 o 
   4  11   3      202.06      194.82     18.20 o 
   5  11   3      140.61      177.59     18.28 o 
   6  11   3       80.64      111.30     16.75 o 
   7  11   3        1.11      -10.86     13.53 o 
   8  11   3        0.46       -9.49     13.86 o 
   9  11   3       18.62       18.31     17.77 o 
  10  11   3       85.56       63.49     35.90 o 
  -8  12   3       11.06      -17.95     48.60 o 
  -7  12   3       18.92       37.74     28.05 o 
  -6  12   3        2.08      -16.42     23.46 o 
  -5  12   3      513.64      522.32     42.93 o 
  -4  12   3      245.03      236.89     24.31 o 
  -3  12   3       34.17       23.48     17.06 o 
  -2  12   3       98.37      126.78     19.73 o 
  -1  12   3      237.56      271.49     29.09 o 
   0  12   3      813.70      823.28     28.95 o 
   1  12   3      184.63      227.57     17.10 o 
   2  12   3      148.82      106.55     16.29 o 
   3  12   3       34.95       35.33     14.48 o 
   4  12   3        0.91       -9.48     17.82 o 
   5  12   3        2.29        0.51     13.79 o 
   6  12   3      547.11      655.89     51.40 o 
   7  12   3       10.71       13.44     15.18 o 
   8  12   3       17.87       23.44     19.04 o 
   9  12   3      101.58       73.32     25.56 o 
  -7  13   3       72.63       67.10     32.58 o 
  -6  13   3      105.00      137.54     34.15 o 
  -5  13   3       46.49       55.41     26.85 o 
  -4  13   3      261.37      307.42     35.40 o 
  -3  13   3      376.73      410.88     38.39 o 
  -2  13   3       35.19       22.02     22.33 o 
  -1  13   3      268.23      283.66     25.15 o 
   0  13   3      148.91      168.35     20.51 o 
   1  13   3       37.72       27.41     12.43 o 
   2  13   3      265.62      254.99     31.74 o 
   3  13   3      235.36      187.74     19.72 o 
   4  13   3      106.37       72.76     17.21 o 
   5  13   3      516.14      484.52     33.56 o 
   6  13   3        0.03      -17.78     17.78 o 
   7  13   3       51.95       26.64     19.95 o 
   8  13   3        8.54       -0.80     19.57 o 
  -6  14   3        8.91       -3.06     49.91 o 
  -5  14   3       59.08       33.43     30.05 o 
  -4  14   3       43.54       81.44     39.84 o 
  -3  14   3        6.74       -0.41     23.52 o 
  -2  14   3        0.99      -20.26     20.26 o 
  -1  14   3        2.76      -20.10     20.10 o 
   0  14   3      100.61       77.78     23.99 o 
   1  14   3      169.86      140.64     22.40 o 
   2  14   3       15.76      -11.31     17.98 o 
   3  14   3       15.36       -4.39     16.99 o 
   4  14   3       24.18       21.59     19.44 o 
   5  14   3      255.10      267.35     29.22 o 
   6  14   3      126.14      155.80     26.43 o 
   7  14   3       11.56       -5.13     20.06 o 
  -4  15   3       48.76       78.75     32.48 o 
  -3  15   3      112.88      100.09     32.44 o 
  -2  15   3      126.95      131.08     33.71 o 
  -1  15   3       44.18       56.87     28.81 o 
   0  15   3        0.21       17.68     25.97 o 
   2  15   3      364.21      408.06     43.35 o 
   3  15   3       12.86        1.75     26.27 o 
   4  15   3      145.52      148.86     33.71 o 
   5  15   3       17.62      -11.38     28.02 o 
   6  15   3      108.94      138.79     36.78 o 
  -2  16   3      105.83      146.67     57.79 o 
  -1  16   3        6.98        3.94     49.04 o 
   2  16   3       30.87        3.06     27.58 o 
   3  16   3       26.88       45.10     29.33 o 
  -1 -15   4       56.91       78.37     32.84 o 
   0 -15   4       14.28       17.58     45.32 o 
   1 -15   4        3.53       -7.01     42.47 o 
   2 -15   4        5.78        0.00     55.17 o 
  -4 -14   4        0.62       -6.62     23.07 o 
  -3 -14   4        3.61        7.69     36.56 o 
  -2 -14   4       35.65       52.98     24.19 o 
  -1 -14   4       31.03       53.19     23.07 o 
   0 -14   4        0.45      -20.58     24.08 o 
   1 -14   4       11.60       19.28     22.26 o 
   2 -14   4        0.98      -19.40     29.96 o 
   3 -14   4       37.90       77.50     35.03 o 
   4 -14   4       61.13        2.13     32.85 o 
  -5 -13   4        5.40        9.69     21.48 o 
  -4 -13   4        0.78       -6.74     24.74 o 
  -3 -13   4       12.19       33.92     21.05 o 
  -2 -13   4       41.52       27.33     21.11 o 
  -1 -13   4      225.17      234.65     55.39 o 
   0 -13   4      197.23      228.93     28.26 o 
   1 -13   4        8.53      -27.60     27.60 o 
   2 -13   4       54.65       66.46     63.70 o 
   3 -13   4       82.67       74.81     34.29 o 
   4 -13   4      399.05      394.17     45.63 o 
   5 -13   4        6.03       15.97     30.82 o 
   6 -13   4      139.75      107.59     37.54 o 
  -6 -12   4       19.45       47.72     29.77 o 
  -5 -12   4      146.99      154.58     25.76 o 
  -4 -12   4       25.72       47.41     22.75 o 
  -3 -12   4        2.77       -1.26     32.62 o 
  -2 -12   4      231.69      180.71     25.88 o 
  -1 -12   4        0.86       -4.13     61.52 o 
   0 -12   4      651.18      695.45     53.31 o 
   1 -12   4      241.04      184.71     22.82 o 
   2 -12   4      125.09      149.82     21.59 o 
   3 -12   4      262.55      253.40     37.63 o 
   4 -12   4       18.39       -2.06     27.66 o 
   5 -12   4      283.35      363.46     45.97 o 
   6 -12   4        5.45       15.58     29.44 o 
   7 -12   4      123.63       97.16     33.65 o 
  -7 -11   4       12.62        8.70     21.53 o 
  -6 -11   4      104.43       89.99     28.68 o 
  -5 -11   4        3.49       -5.39     18.60 o 
  -4 -11   4       25.81       10.96     21.89 o 
  -3 -11   4      108.51      119.09     68.08 o 
  -2 -11   4      314.95      343.90     50.79 o 
  -1 -11   4     1276.02     1216.30     67.86 o 
   0 -11   4      174.35      130.24     21.83 o 
   1 -11   4      103.93       80.16     18.07 o 
   2 -11   4        2.25        5.30     15.25 o 
   3 -11   4      209.26      271.11     35.40 o 
   4 -11   4      181.23      237.92     34.06 o 
   5 -11   4       10.56       13.42     26.08 o 
   6 -11   4       53.39       42.31     27.13 o 
   7 -11   4       43.20       23.96     27.77 o 
   8 -11   4        9.64      -25.72     25.72 o 
  -8 -10   4       24.66       41.79     22.81 o 
  -7 -10   4        1.74       17.84     18.53 o 
  -6 -10   4      118.86      166.96     25.67 o 
  -5 -10   4      244.65      247.84     38.09 o 
  -4 -10   4        3.47      -10.56     15.55 o 
  -3 -10   4        4.48        1.44     30.87 o 
  -2 -10   4      207.20      169.88     22.70 o 
  -1 -10   4     1028.18     1003.25     38.14 o 
   0 -10   4      508.87      522.16     40.41 o 
   1 -10   4       52.60       56.63     15.73 o 
   2 -10   4        4.28        9.80     14.31 o 
   3 -10   4      149.45      133.27     18.38 o 
   4 -10   4      431.48      498.95     41.53 o 
   5 -10   4       43.07       35.02     24.93 o 
   6 -10   4        7.85        4.01     23.94 o 
   7 -10   4       31.44       21.08     25.67 o 
   8 -10   4        0.44       -5.30     25.26 o 
   9 -10   4       11.05      -25.67     25.67 o 
  -9  -9   4       41.35       50.32     23.74 o 
  -8  -9   4        0.03        0.84     19.89 o 
  -7  -9   4      132.88      165.80     24.46 o 
  -6  -9   4        4.60       10.54     17.77 o 
  -5  -9   4      399.12      361.10     52.32 o 
  -4  -9   4      271.70      262.24     24.96 o 
  -3  -9   4       26.32       15.66     15.51 o 
  -2  -9   4      177.63      166.57     20.70 o 
  -1  -9   4       41.83       28.15     14.07 o 
   0  -9   4      475.21      474.80     26.37 o 
   1  -9   4       11.79        4.62     13.21 o 
   2  -9   4      114.83       91.50     20.85 o 
   3  -9   4       77.50       89.97     24.51 o 
   4  -9   4       35.67       31.11     14.76 o 
   5  -9   4      190.01      145.69     27.98 o 
   6  -9   4      158.03      191.74     29.96 o 
   7  -9   4       41.54       44.07     25.34 o 
   8  -9   4       73.75       77.87     27.32 o 
   9  -9   4      286.32      323.85     97.42 o 
  10  -9   4       11.28      -24.52     46.41 o 
  -9  -8   4       57.46       13.69     18.45 o 
  -8  -8   4       46.39       49.43     16.41 o 
  -7  -8   4       81.07       66.52     15.59 o 
  -6  -8   4      346.71      355.86     39.14 o 
  -5  -8   4       51.50       58.17     17.17 o 
  -4  -8   4      511.79      513.69     58.23 o 
  -3  -8   4       63.05       29.28     14.78 o 
  -2  -8   4      914.14      882.83     32.83 o 
  -1  -8   4     1357.38     1162.75     64.80 o 
   0  -8   4       76.96       63.32     13.75 o 
   1  -8   4        8.92       -5.21     11.25 o 
   2  -8   4       13.64       19.37     12.39 o 
   3  -8   4      327.25      363.07     22.56 o 
   4  -8   4      529.31      664.90     28.54 o 
   5  -8   4      283.24      368.14     40.50 o 
   6  -8   4        1.51        0.88     19.97 o 
   7  -8   4       67.81       24.60     31.52 o 
   8  -8   4       46.12       -3.03     22.54 o 
   9  -8   4      284.73      306.02     48.60 o 
  10  -8   4       57.47       41.53     26.55 o 
 -10  -7   4       94.55       61.15     27.15 o 
  -9  -7   4        0.35       14.89     15.69 o 
  -8  -7   4        1.87      -13.73     13.73 o 
  -7  -7   4       20.08       18.41     14.00 o 
  -6  -7   4      399.93      419.75     22.95 o 
  -5  -7   4      381.20      352.68     21.52 o 
  -4  -7   4       56.70       24.48     10.64 o 
  -3  -7   4       12.72        7.64      8.96 o 
  -2  -7   4        1.14       17.92     14.75 o 
  -1  -7   4      495.59      383.97     20.18 o 
   0  -7   4     2422.02     2146.99     63.09 o 
   1  -7   4        0.59        1.32     10.36 o 
   2  -7   4       18.90       16.85     11.13 o 
   3  -7   4      230.08      260.87     57.87 o 
   4  -7   4       10.12        5.70     11.76 o 
   5  -7   4     1047.41     1270.30     42.74 o 
   6  -7   4      154.86      169.51     25.56 o 
   7  -7   4      300.37      368.26     89.76 o 
   8  -7   4      132.22      138.87     26.93 o 
   9  -7   4        0.31      -11.62     20.82 o 
  10  -7   4       37.92       57.54     25.08 o 
  11  -7   4       30.26       25.22     26.71 o 
 -10  -6   4       43.37       56.45     23.94 o 
  -9  -6   4       37.45       34.26     17.11 o 
  -8  -6   4       14.22       17.02     13.71 o 
  -7  -6   4       82.34       79.61     19.59 o 
  -6  -6   4        6.67        0.22     11.37 o 
  -5  -6   4      355.35      344.56     19.81 o 
  -4  -6   4      574.44      608.16     33.65 o 
  -3  -6   4      159.45      181.35     12.34 o 
  -2  -6   4        1.88       -6.58      6.58 o 
  -1  -6   4     2205.98     2002.63     58.61 o 
   0  -6   4     2597.40     2557.66     72.44 o 
   1  -6   4       57.30       79.38     11.95 o 
   2  -6   4      195.50      228.07     18.28 o 
   3  -6   4     2870.29     3459.53    102.53 o 
   4  -6   4     1996.61     2329.51     67.87 o 
   5  -6   4      272.46      373.64     20.97 o 
   6  -6   4      431.62      518.76     33.56 o 
   7  -6   4       59.07       66.79     21.30 o 
   8  -6   4      604.08      598.52     49.91 o 
   9  -6   4      462.18      609.90     56.48 o 
  10  -6   4       36.62       21.03     23.34 o 
  11  -6   4       30.22       14.27     24.52 o 
 -10  -5   4       13.82       20.01     21.77 o 
  -9  -5   4        1.01       -7.16     13.48 o 
  -8  -5   4        8.71       21.89     13.67 o 
  -7  -5   4        4.48        0.85     11.23 o 
  -6  -5   4      100.53      107.01     14.27 o 
  -5  -5   4      174.65      218.29     17.59 o 
  -4  -5   4       25.81       34.27      9.51 o 
  -3  -5   4      596.45      565.98     19.32 o 
  -2  -5   4      225.72      218.37     11.81 o 
  -1  -5   4     2506.01     2357.37     66.88 o 
   0  -5   4     1080.05      914.80     30.85 o 
   1  -5   4       58.87       73.31     10.76 o 
   2  -5   4     2852.77     3035.52     90.40 o 
   3  -5   4        8.84        7.66      9.37 o 
   4  -5   4     3613.56     4621.85    106.82 o 
   5  -5   4     3015.39     3814.01     89.62 o 
   6  -5   4        1.99       -8.83      8.83 o 
   7  -5   4      902.99     1115.29     40.51 o 
   8  -5   4       40.01       33.57     17.47 o 
   9  -5   4      379.68      426.65     96.98 o 
  10  -5   4       93.74       49.30     32.62 o 
  11  -5   4        0.60       -6.13     26.27 o 
 -11  -4   4        2.77        0.99     21.32 o 
 -10  -4   4       78.49       82.66     23.74 o 
  -9  -4   4       11.30        2.44     18.09 o 
  -8  -4   4      449.03      490.70     24.92 o 
  -7  -4   4        6.76       -4.61     10.33 o 
  -6  -4   4       15.05       18.36     10.44 o 
  -5  -4   4      519.41      450.65     39.70 o 
  -4  -4   4     1383.58     1390.70     41.49 o 
  -3  -4   4       21.96       21.07      6.84 o 
  -2  -4   4      731.90      632.93     19.74 o 
  -1  -4   4       39.10       46.30      6.56 o 
   0  -4   4     7146.65     6516.52    170.12 o 
   1  -4   4      119.27      119.95     11.02 o 
   2  -4   4       74.32       81.21     10.15 o 
   3  -4   4      619.56      693.69     24.27 o 
   4  -4   4      553.68      702.14     21.55 o 
   5  -4   4     1163.05     1599.31     43.26 o 
   6  -4   4       36.04       45.91      9.49 o 
   7  -4   4      516.32      532.70     25.59 o 
   8  -4   4      143.59      158.04     18.88 o 
   9  -4   4       12.72       21.74     16.19 o 
  10  -4   4        0.56      -16.19     16.19 o 
  11  -4   4       15.67       21.98     19.87 o 
  12  -4   4       33.15       47.72     33.28 o 
 -11  -3   4        5.86        1.73     31.09 o 
 -10  -3   4        1.56        0.94     19.26 o 
  -9  -3   4       36.04       19.67     18.20 o 
  -8  -3   4      570.03      590.27     26.52 o 
  -7  -3   4        0.14        3.77     12.65 o 
  -6  -3   4      473.80      491.28     28.37 o 
  -5  -3   4       69.25       67.51     10.64 o 
  -4  -3   4     1277.34     1159.53     53.84 o 
  -3  -3   4     2250.06     2154.46     52.08 o 
  -2  -3   4       12.43       13.53      5.69 o 
  -1  -3   4      665.74      632.15     26.29 o 
   0  -3   4      153.55      170.42     11.29 o 
   1  -3   4      213.58      208.39     12.40 o 
   2  -3   4      899.97      928.70     29.70 o 
   3  -3   4      837.41      937.39     25.22 o 
   4  -3   4     2468.14     3006.67     72.25 o 
   5  -3   4        2.89        6.21      7.44 o 
   6  -3   4       46.00       45.23      9.31 o 
   7  -3   4       56.08       58.10     10.54 o 
   8  -3   4       65.22       82.82     16.43 o 
   9  -3   4      299.72      339.03     24.71 o 
  10  -3   4      153.61      171.67     21.52 o 
  11  -3   4       20.87        5.65     21.67 o 
  12  -3   4        7.95       20.57     23.12 o 
 -11  -2   4        2.86       -6.29     20.19 o 
 -10  -2   4      146.64      120.55     24.18 o 
  -9  -2   4      353.07      323.43     29.10 o 
  -8  -2   4        0.66       -4.16     15.48 o 
  -7  -2   4      234.18      272.36     23.42 o 
  -6  -2   4      162.59      145.52     12.85 o 
  -5  -2   4     1506.00     1554.56     45.25 o 
  -4  -2   4      870.19      827.10     23.67 o 
  -3  -2   4      147.41      163.27     11.74 o 
  -2  -2   4      512.17      505.55     15.91 o 
  -1  -2   4     1097.76     1102.72     28.34 o 
   0  -2   4     1581.57     1382.86     37.29 o 
   1  -2   4        8.79       10.06      6.71 o 
   2  -2   4      286.26      332.06     11.52 o 
   3  -2   4       15.61       17.92      5.33 o 
   4  -2   4      114.44      105.94      8.53 o 
   5  -2   4     1684.69     1985.54     48.80 o 
   6  -2   4      209.35      220.35     12.86 o 
   7  -2   4       29.91       29.01      9.15 o 
   8  -2   4      127.14      140.95     17.28 o 
   9  -2   4       21.74      -13.82     13.82 o 
  10  -2   4      175.59      173.90     23.86 o 
  11  -2   4        0.78       -0.13     19.32 o 
  12  -2   4       53.09       44.06     23.42 o 
 -11  -1   4        2.88      -18.64     18.64 o 
 -10  -1   4       37.61       32.40     20.72 o 
  -9  -1   4      203.79      236.73     26.93 o 
  -8  -1   4      396.14      382.23     65.67 o 
  -7  -1   4      376.74      435.42     20.85 o 
  -6  -1   4      113.45      134.74     10.76 o 
  -5  -1   4     1150.24     1108.88     30.17 o 
  -4  -1   4     1318.84     1097.27     29.14 o 
  -3  -1   4      340.84      292.68     11.87 o 
  -2  -1   4       20.35       39.38      5.69 o 
  -1  -1   4       96.55      146.57      8.22 o 
   0  -1   4      144.27      144.96      7.97 o 
   1  -1   4      952.68      720.98     28.08 o 
   2  -1   4      203.13      231.19     17.06 o 
   3  -1   4      123.15       98.51      7.84 o 
   4  -1   4      825.13      785.59     31.76 o 
   5  -1   4      124.21      222.67     17.00 o 
   6  -1   4      127.02      127.81     11.68 o 
   7  -1   4       66.01       47.49      9.76 o 
   8  -1   4      412.37      422.17     18.53 o 
   9  -1   4      297.88      354.98     25.00 o 
  10  -1   4       23.05        7.59     19.70 o 
  11  -1   4      156.75      150.63     24.72 o 
  12  -1   4       66.20       34.19     23.30 o 
 -11   0   4       46.79       53.00     23.36 o 
 -10   0   4       48.06       50.90     21.65 o 
  -9   0   4       39.16       37.07     19.19 o 
  -8   0   4      514.61      562.48     42.91 o 
  -7   0   4      168.81      163.98     24.08 o 
  -6   0   4     1913.16     1972.70     49.44 o 
  -5   0   4      217.30      234.39     12.39 o 
  -4   0   4       16.22       12.54      5.50 o 
  -3   0   4       95.48       89.17      9.31 o 
  -2   0   4      497.28      531.22     15.80 o 
  -1   0   4      612.68      499.86     14.85 o 
   0   0   4     9212.76     9237.66    354.53 o 
   1   0   4     1640.95     1567.01     37.62 o 
   2   0   4      350.41      372.91     25.37 o 
   3   0   4     1961.29     1810.49     66.81 o 
   4   0   4      263.92      249.52     11.04 o 
   5   0   4      213.81      210.19     16.87 o 
   6   0   4      227.24      269.06     13.56 o 
   7   0   4      663.39      693.55     22.98 o 
   8   0   4        3.05       -9.65      9.65 o 
   9   0   4     1047.41     1117.84     73.34 o 
  10   0   4      465.80      515.06     33.56 o 
  11   0   4       53.37       21.82     19.46 o 
  12   0   4      158.59      154.11     42.91 o 
 -11   1   4        8.46        7.85     21.79 o 
 -10   1   4      439.49      331.14     32.80 o 
  -9   1   4      290.87      248.07     26.78 o 
  -8   1   4       63.34       81.26     51.66 o 
  -7   1   4      271.23      253.15     18.61 o 
  -6   1   4       82.11       97.19     13.36 o 
  -5   1   4     1524.80     1383.58     35.81 o 
  -4   1   4     1306.14     1260.77     32.45 o 
  -3   1   4     2291.12     2427.10     57.00 o 
  -2   1   4        2.83        7.37      4.31 o 
  -1   1   4     1375.14     1468.49     35.30 o 
   0   1   4    19134.77    17712.78    389.68 o 
   1   1   4      471.07      729.07     26.09 o 
   2   1   4      268.68      229.16      9.21 o 
   3   1   4     1274.29     1127.72     29.26 o 
   4   1   4       52.08       58.79      7.62 o 
   5   1   4     3763.02     3532.40     81.84 o 
   6   1   4      643.91      553.43     18.71 o 
   7   1   4      170.93      162.90     17.00 o 
   8   1   4      505.88      516.27     22.84 o 
   9   1   4       34.01       10.25     19.77 o 
  10   1   4      113.56      121.19     21.75 o 
  11   1   4       21.29       33.35     19.87 o 
  12   1   4       51.08       23.95     27.15 o 
 -11   2   4        5.90       -4.23     21.52 o 
 -10   2   4       16.18       14.57     20.57 o 
  -9   2   4       86.20       71.06     20.41 o 
  -8   2   4      273.71      251.88     25.36 o 
  -7   2   4        4.09       20.90     11.53 o 
  -6   2   4      347.72      343.75     26.53 o 
  -5   2   4      283.63      293.00     26.91 o 
  -4   2   4      236.69      290.80     11.71 o 
  -3   2   4     4257.35     4145.61     94.38 o 
  -2   2   4       16.29       17.53      5.06 o 
  -1   2   4     1209.12     1248.00     41.84 o 
   0   2   4     7936.66     7202.75    185.90 o 
   1   2   4      240.90      228.38     20.37 o 
   2   2   4     3380.34     3187.36    109.38 o 
   3   2   4      605.50      416.02     13.52 o 
   4   2   4     2234.87     1879.56     45.37 o 
   5   2   4      145.70      196.01     11.10 o 
   6   2   4      882.06      881.43     27.05 o 
   7   2   4       90.26       99.57     10.54 o 
   8   2   4      136.36      172.12     15.39 o 
   9   2   4      264.18      294.35     20.56 o 
  10   2   4       89.86       92.39     21.67 o 
  11   2   4        2.24      -17.95     17.95 o 
  12   2   4        5.95        5.36     19.75 o 
 -11   3   4        7.15       16.86     22.60 o 
 -10   3   4       49.38       41.54     21.34 o 
  -9   3   4        0.38        1.95     17.78 o 
  -8   3   4       28.35       28.30     14.53 o 
  -7   3   4       89.09      116.41     15.42 o 
  -6   3   4      176.73      214.90     17.10 o 
  -5   3   4     1963.24     2007.87     61.17 o 
  -4   3   4     2287.43     2106.55     62.25 o 
  -3   3   4      138.66      186.68     12.68 o 
  -2   3   4      781.88      643.61     18.11 o 
  -1   3   4     6344.72     5559.00    124.08 o 
   0   3   4    13273.14    12486.88    320.57 o 
   1   3   4     1663.79     1647.14     46.20 o 
   2   3   4     1770.93     1565.55     44.17 o 
   3   3   4      536.75      426.90     13.58 o 
   4   3   4     1215.24     1053.15     30.27 o 
   5   3   4      194.08      157.77     10.13 o 
   6   3   4        1.62        0.81      7.14 o 
   7   3   4      269.30      270.48     16.95 o 
   8   3   4       87.74       70.84     13.03 o 
   9   3   4       54.51       50.31     13.33 o 
  10   3   4       37.36       23.69     14.06 o 
  11   3   4       51.72       48.82     20.92 o 
  12   3   4        3.75       15.36     41.16 o 
 -11   4   4        8.43      -20.71     21.19 o 
 -10   4   4       51.72       41.82     22.85 o 
  -9   4   4       86.20      135.18     30.43 o 
  -8   4   4      191.60      206.40     34.10 o 
  -7   4   4       25.64       24.94     13.52 o 
  -6   4   4      163.57      182.46     16.81 o 
  -5   4   4      234.48      287.33     18.39 o 
  -4   4   4     3624.97     3355.05     95.24 o 
  -3   4   4     2525.68     2601.08     74.52 o 
  -2   4   4     1035.60      980.28     25.54 o 
  -1   4   4     1092.57     1013.57     26.29 o 
   0   4   4     1193.70     1007.51     25.81 o 
   1   4   4    14017.18    12174.74    312.17 o 
   2   4   4       40.64       33.44      5.00 o 
   3   4   4     1087.98      860.55     22.93 o 
   4   4   4     1516.84     1333.98     33.90 o 
   5   4   4      221.65      195.54     10.88 o 
   6   4   4      185.97      191.23     18.65 o 
   7   4   4        1.51       -4.14      9.33 o 
   8   4   4       50.66       43.23     11.88 o 
   9   4   4      132.51      160.91     16.92 o 
  10   4   4      123.96      109.80     16.88 o 
  11   4   4       32.13       28.16     26.71 o 
  12   4   4        0.24       24.26     20.41 o 
 -11   5   4        0.24      -18.41     22.50 o 
 -10   5   4       31.02       53.43     22.59 o 
  -9   5   4        8.11       19.00     16.63 o 
  -8   5   4      518.28      568.44     29.47 o 
  -7   5   4      443.49      482.58     25.80 o 
  -6   5   4      309.58      313.48     49.74 o 
  -5   5   4      971.97      915.38     33.90 o 
  -4   5   4       38.24       45.55     10.81 o 
  -3   5   4     2190.66     1971.90     58.88 o 
  -2   5   4      430.90      395.02     13.64 o 
  -1   5   4     3992.59     3317.10     76.29 o 
   0   5   4     6137.55     5412.09    121.84 o 
   1   5   4       83.63       70.65      7.08 o 
   2   5   4     1592.62     1489.49     36.75 o 
   3   5   4       67.83       83.08      7.18 o 
   4   5   4      701.21      571.31     17.86 o 
   5   5   4      403.92      355.95     14.36 o 
   6   5   4      133.52      137.05     12.70 o 
   7   5   4        2.01       -2.26     10.54 o 
   8   5   4        0.34       -8.55     10.91 o 
   9   5   4       41.51       61.74     19.09 o 
  10   5   4      449.55      466.12     26.26 o 
  11   5   4        3.84        1.47     14.53 o 
  12   5   4        3.44       23.67     21.24 o 
 -10   6   4       47.87       21.39     22.44 o 
  -9   6   4       74.82       62.73     19.26 o 
  -8   6   4        3.31       -0.93     15.37 o 
  -7   6   4       61.58       90.06     16.37 o 
  -6   6   4       27.02        9.28     12.65 o 
  -5   6   4      307.18      312.82     20.45 o 
  -4   6   4      539.81      506.03     35.68 o 
  -3   6   4       36.33       32.38      9.72 o 
  -2   6   4       31.47       24.96      6.00 o 
  -1   6   4      822.78      700.38     20.52 o 
   0   6   4     2874.13     2654.66     62.76 o 
   1   6   4      758.12      760.83     21.94 o 
   2   6   4      195.14      188.84     10.21 o 
   3   6   4       14.09       16.50      5.98 o 
   4   6   4      397.06      356.81     14.19 o 
   5   6   4      645.89      589.17     22.81 o 
   6   6   4      723.56      645.02     25.35 o 
   7   6   4        4.75       -6.35      9.88 o 
   8   6   4      566.36      549.02     26.52 o 
   9   6   4      115.33      133.05     16.52 o 
  10   6   4      134.51      124.90     32.85 o 
  11   6   4       91.85      115.67     19.94 o 
  12   6   4        4.27      -17.07     31.96 o 
 -10   7   4       10.80      -18.26     18.49 o 
  -9   7   4      195.30      180.02     27.78 o 
  -8   7   4       77.70       75.33     18.79 o 
  -7   7   4        1.94        5.58     14.60 o 
  -6   7   4       15.08       -1.73     17.45 o 
  -5   7   4      744.12      677.89     29.47 o 
  -4   7   4     1647.08     1629.16     52.79 o 
  -3   7   4       48.49       49.46     11.43 o 
  -2   7   4      663.39      612.17     19.40 o 
  -1   7   4      388.44      375.52     14.55 o 
   0   7   4      159.18      158.46     10.34 o 
   1   7   4     1740.63     1616.41     40.98 o 
   2   7   4      108.73       50.33      7.98 o 
   3   7   4        0.22        2.04      7.17 o 
   4   7   4     2466.98     2176.51     53.82 o 
   5   7   4      776.97      726.95     26.96 o 
   6   7   4      230.62      234.97     21.91 o 
   7   7   4      307.38      311.45     19.59 o 
   8   7   4      229.61      261.35     19.75 o 
   9   7   4      674.14      711.05     30.58 o 
  10   7   4      110.98      144.79     19.68 o 
  11   7   4       44.75       55.04     16.75 o 
 -10   8   4       55.90       51.12     29.77 o 
  -9   8   4        0.98       -8.42     24.64 o 
  -8   8   4      184.22      176.40     22.83 o 
  -7   8   4      259.76      200.98     21.96 o 
  -6   8   4       51.18       44.40     15.34 o 
  -5   8   4       40.87       58.45     14.87 o 
  -4   8   4      111.98      111.30     15.16 o 
  -3   8   4      164.77      175.66     16.33 o 
  -2   8   4      402.49      370.10     15.61 o 
  -1   8   4      209.83      192.40     12.17 o 
   0   8   4     1516.36     1313.02     35.36 o 
   1   8   4      583.32      503.21     18.21 o 
   2   8   4      188.44      224.50     13.08 o 
   3   8   4      585.92      586.03     20.14 o 
   4   8   4      108.76      115.91     12.40 o 
   5   8   4     2144.42     2103.06     76.55 o 
   6   8   4      286.13      320.58     25.25 o 
   7   8   4      242.64      245.39     23.69 o 
   8   8   4       39.08       54.85     15.41 o 
   9   8   4      177.60      179.32     19.91 o 
  10   8   4      332.88      350.24     63.56 o 
  11   8   4        0.07      -17.31     20.57 o 
  -9   9   4      134.55       90.14     22.43 o 
  -8   9   4       32.87       33.60     18.90 o 
  -7   9   4        0.53      -10.26     16.35 o 
  -6   9   4        5.60       -9.98     14.13 o 
  -5   9   4       92.37       82.91     16.71 o 
  -4   9   4      147.09      149.31     17.66 o 
  -3   9   4       51.24       44.26     20.84 o 
  -2   9   4      110.71      114.33     15.40 o 
  -1   9   4      127.03      104.39     10.98 o 
   0   9   4       91.68      101.69     14.73 o 
   1   9   4     2202.65     2070.51     52.68 o 
   2   9   4      403.94      362.99     16.98 o 
   3   9   4      795.02      770.21     24.99 o 
   4   9   4     1334.05     1237.50     39.86 o 
   5   9   4       26.51       59.35     13.15 o 
   6   9   4     1777.23     1978.11     75.18 o 
   7   9   4       68.49       56.70     14.61 o 
   8   9   4      370.04      398.91     24.63 o 
   9   9   4      327.33      363.93     25.39 o 
  10   9   4        8.96       22.50     21.25 o 
  11   9   4       40.20       31.26     23.36 o 
  -9  10   4       33.17       29.78     21.65 o 
  -8  10   4      113.78       94.13     27.85 o 
  -7  10   4      219.55      152.83     22.23 o 
  -6  10   4       26.77       32.86     16.50 o 
  -5  10   4       10.37       12.58     14.95 o 
  -4  10   4      124.24      117.31     17.86 o 
  -3  10   4      718.92      672.58     30.87 o 
  -2  10   4      599.46      612.03     29.22 o 
  -1  10   4      250.87      258.32     15.65 o 
   0  10   4      878.08      844.11     27.35 o 
   1  10   4       94.31       96.56     11.72 o 
   2  10   4      333.21      318.72     20.53 o 
   3  10   4      154.89      181.19     29.43 o 
   4  10   4      467.25      442.67     22.41 o 
   5  10   4     1292.20     1400.99     45.38 o 
   6  10   4       62.62       80.38     14.90 o 
   7  10   4       35.83       28.06     14.45 o 
   8  10   4        0.66      -14.53     14.53 o 
   9  10   4       13.52       26.70     20.12 o 
  10  10   4       80.60       77.70     24.30 o 
  -8  11   4        5.31      -19.10     19.10 o 
  -7  11   4       64.43       53.48     20.25 o 
  -6  11   4       46.90       20.32     18.28 o 
  -5  11   4       19.08       18.35     16.75 o 
  -4  11   4       75.01       55.16     17.26 o 
  -3  11   4        3.95       23.49     14.88 o 
  -2  11   4      131.24      169.99     23.55 o 
  -1  11   4       71.05       82.69     16.08 o 
   0  11   4      188.42      194.68     14.71 o 
   1  11   4       63.54       48.32     11.06 o 
   2  11   4      177.74      193.06     18.39 o 
   3  11   4      298.02      290.36     22.10 o 
   4  11   4       51.32       48.44     13.60 o 
   5  11   4      147.86      174.50     23.17 o 
   6  11   4        1.24       -0.59     13.44 o 
   7  11   4        0.56        4.93     18.07 o 
   8  11   4       17.65      -19.05     19.05 o 
   9  11   4        3.32       10.09     21.19 o 
  10  11   4       15.75       18.08     22.28 o 
  -7  12   4       28.41       10.11     20.34 o 
  -6  12   4      103.73       68.45     21.04 o 
  -5  12   4        6.26      -10.71     17.85 o 
  -4  12   4      351.57      333.06     28.04 o 
  -3  12   4      104.50       87.71     18.89 o 
  -2  12   4      117.77      116.12     30.26 o 
  -1  12   4      184.77      147.14     20.08 o 
   0  12   4      480.45      440.24     26.23 o 
   1  12   4      918.50      995.80     32.44 o 
   2  12   4        4.88       17.57     13.32 o 
   3  12   4      581.64      542.90     26.51 o 
   4  12   4      124.59      143.45     17.86 o 
   5  12   4       16.55       28.87     17.98 o 
   6  12   4      382.48      402.14     31.72 o 
   7  12   4        5.41       22.77     28.90 o 
   8  12   4       11.22        6.51     20.72 o 
   9  12   4      115.30      134.31     27.49 o 
  -6  13   4        0.83       11.20     27.05 o 
  -5  13   4       81.15      101.37     28.39 o 
  -4  13   4        1.21       34.07     19.09 o 
  -3  13   4      128.93      133.83     21.97 o 
  -2  13   4      203.15      207.28     23.73 o 
  -1  13   4       40.76       27.70     17.17 o 
   0  13   4      152.37      156.38     20.58 o 
   1  13   4        4.51       -7.63     11.32 o 
   2  13   4        6.27      -13.53     13.53 o 
   3  13   4       17.36        1.97     17.44 o 
   4  13   4       15.76      -17.24     26.05 o 
   5  13   4      506.93      517.65     83.19 o 
   6  13   4        4.66       -1.34     18.14 o 
   7  13   4       16.50       28.90     31.09 o 
   8  13   4       33.40       17.45     40.28 o 
  -5  14   4       57.86       27.10     26.93 o 
  -4  14   4      143.65      147.02     30.71 o 
  -3  14   4       41.84       41.73     25.87 o 
  -2  14   4        2.78       -7.97     21.12 o 
  -1  14   4       79.27       67.43     37.22 o 
   0  14   4       50.54       25.87     48.16 o 
   1  14   4      236.36      196.57     24.30 o 
   2  14   4       88.88       91.82     21.32 o 
   3  14   4       17.72       26.39     19.46 o 
   4  14   4       17.78       15.96     19.32 o 
   5  14   4       46.63       46.86     21.63 o 
   6  14   4       73.02       91.19     23.56 o 
   7  14   4       19.84       35.03     23.22 o 
  -4  15   4       17.70       -6.57     38.97 o 
  -3  15   4       73.41       66.99     42.03 o 
  -2  15   4      229.60      194.40     49.48 o 
  -1  15   4       14.36       62.61     38.53 o 
   0  15   4       67.58       41.16     35.90 o 
   2  15   4       78.89       68.30     29.33 o 
   3  15   4       70.21       15.32     26.71 o 
   4  15   4       42.90       45.10     28.02 o 
   5  15   4      119.06      141.42     33.71 o 
  -2  16   4       74.90       52.54     50.79 o 
   3  16   4       43.37       36.34     28.02 o 
   4  16   4        5.73       45.53     28.46 o 
  -3 -14   5       10.05       10.12     27.80 o 
  -2 -14   5       23.48       32.84     23.80 o 
  -1 -14   5       27.63       43.39     23.57 o 
   0 -14   5        2.40        7.68     22.21 o 
   1 -14   5        2.15        1.92     21.40 o 
   2 -14   5        4.37      -30.47     30.47 o 
   3 -14   5       25.14      -18.37     33.34 o 
   4 -14   5      118.65      111.21     61.73 o 
  -5 -13   5       10.72       29.33     43.78 o 
  -4 -13   5        1.99       -4.55     22.19 o 
  -3 -13   5        3.12       24.39     22.76 o 
  -2 -13   5       23.34       51.30     22.57 o 
  -1 -13   5       36.76       21.17     21.70 o 
   0 -13   5       84.22      112.09     29.33 o 
   1 -13   5       12.37        2.72     18.70 o 
   2 -13   5       31.62       13.13     19.33 o 
   3 -13   5       18.64       -1.78     48.60 o 
   4 -13   5      184.16      170.86     38.29 o 
   5 -13   5      151.72      142.02     48.16 o 
  -6 -12   5       21.70       12.42     22.54 o 
  -5 -12   5       72.49       44.51     35.46 o 
  -4 -12   5        0.32       19.83     21.02 o 
  -3 -12   5       10.04        8.99     19.99 o 
  -2 -12   5       14.12       50.76     21.46 o 
  -1 -12   5       71.79       85.37     22.48 o 
   0 -12   5      216.63      178.23     25.83 o 
   1 -12   5      314.77      268.20     25.09 o 
   2 -12   5        9.44      -16.54     16.54 o 
   3 -12   5      592.75      530.16     48.18 o 
   4 -12   5      200.51      196.32     36.29 o 
   5 -12   5      109.03      123.19     34.93 o 
   6 -12   5       89.52       49.83     31.84 o 
   7 -12   5       82.72      129.00     47.94 o 
  -7 -11   5       19.44       25.79     31.09 o 
  -6 -11   5       48.26       16.76     20.45 o 
  -5 -11   5       22.27       25.46     27.80 o 
  -4 -11   5        6.50        6.23     19.10 o 
  -3 -11   5       46.22       24.66     19.19 o 
  -2 -11   5        0.22        0.58     17.73 o 
  -1 -11   5      293.09      292.79     48.60 o 
   0 -11   5      100.35      120.84     20.35 o 
   1 -11   5       49.39       78.11     18.28 o 
   2 -11   5      145.21      124.81     20.11 o 
   3 -11   5       47.27       26.56     23.05 o 
   4 -11   5      424.36      450.84     43.06 o 
   5 -11   5       47.08       27.88     28.30 o 
   6 -11   5       33.92        3.87     27.41 o 
   7 -11   5        9.14        4.09     29.24 o 
   8 -11   5        0.36      -35.86     46.85 o 
  -8 -10   5        1.21      -22.94     29.55 o 
  -7 -10   5       12.81       -3.93     19.60 o 
  -6 -10   5       31.18       60.54     21.41 o 
  -5 -10   5      216.52      197.44     25.72 o 
  -4 -10   5      182.43      175.32     23.62 o 
  -3 -10   5       61.06       87.07     20.82 o 
  -2 -10   5      113.31      123.03     21.57 o 
  -1 -10   5       80.07      111.83     21.83 o 
   0 -10   5     1411.37     1417.79    104.11 o 
   1 -10   5       15.05       24.19     15.90 o 
   2 -10   5      271.91      308.14     24.21 o 
   3 -10   5       42.74       28.32     16.69 o 
   4 -10   5      105.38      151.04     30.47 o 
   5 -10   5       25.25       32.76     40.06 o 
   6 -10   5       42.07       -3.39     24.94 o 
   7 -10   5       81.55       46.53     27.96 o 
   8 -10   5       54.48       54.11     29.55 o 
   9 -10   5       26.58      -19.12     28.50 o 
  -8  -9   5       27.50       78.88     24.08 o 
  -7  -9   5       16.69        6.75     18.29 o 
  -6  -9   5      129.36      200.24     26.23 o 
  -5  -9   5       63.82       70.19     33.06 o 
  -4  -9   5      160.07      182.92     44.22 o 
  -3  -9   5        0.43        4.42     15.44 o 
  -2  -9   5      269.98      271.28     25.46 o 
  -1  -9   5      578.28      481.59     26.09 o 
   0  -9   5     2344.89     2135.50     66.21 o 
   1  -9   5      279.30      306.53     35.00 o 
   2  -9   5       12.39      -11.66     13.38 o 
   3  -9   5      240.31      272.74     21.84 o 
   4  -9   5       81.92      134.94     26.19 o 
   5  -9   5       44.38       34.46     23.75 o 
   6  -9   5        3.16      -20.60     20.60 o 
   7  -9   5       15.50        0.86     23.44 o 
   8  -9   5       55.40       58.74     37.65 o 
   9  -9   5      383.25      310.34     85.82 o 
  -9  -8   5       17.06       39.40     28.02 o 
  -8  -8   5       14.89       33.66     22.33 o 
  -7  -8   5       15.18       16.01     17.51 o 
  -6  -8   5      222.10      299.62     45.97 o 
  -5  -8   5      498.90      488.05     56.70 o 
  -4  -8   5       15.60        3.98     36.56 o 
  -3  -8   5      641.28      633.03     34.15 o 
  -2  -8   5      194.50      215.96     29.90 o 
  -1  -8   5     1825.59     1692.94     53.90 o 
   0  -8   5       13.51       12.03     17.80 o 
   1  -8   5      707.57      646.21     46.85 o 
   2  -8   5       46.10       67.66     15.44 o 
   3  -8   5        2.35       -7.42     17.65 o 
   4  -8   5      290.07      343.47     23.79 o 
   5  -8   5      213.75      292.10     70.49 o 
   6  -8   5        3.77      -19.49     19.49 o 
   7  -8   5       88.58       70.25     26.39 o 
   8  -8   5      153.34      162.12     30.06 o 
   9  -8   5       78.77       47.02     73.99 o 
  10  -8   5       70.29       64.01     56.26 o 
  -9  -7   5       66.04       48.87     17.71 o 
  -8  -7   5      132.22      129.03     18.29 o 
  -7  -7   5       81.32      110.16     16.84 o 
  -6  -7   5       34.67       21.77     13.56 o 
  -5  -7   5      627.00      609.54     33.56 o 
  -4  -7   5       13.64       13.89     23.86 o 
  -3  -7   5      250.94      246.23     22.30 o 
  -2  -7   5      254.46      240.08     18.68 o 
  -1  -7   5      179.88      243.97     28.20 o 
   0  -7   5     1665.72     1559.17     49.12 o 
   1  -7   5       37.99       32.72     17.26 o 
   2  -7   5        2.76       -6.10     11.99 o 
   3  -7   5      123.19      157.68     17.13 o 
   4  -7   5      184.76      245.47     19.79 o 
   5  -7   5        1.40      -12.30     12.30 o 
   6  -7   5       46.61       71.15     23.24 o 
   7  -7   5      103.53      101.76     24.76 o 
   8  -7   5      431.40      519.16    123.47 o 
   9  -7   5      135.29      105.26     27.45 o 
  10  -7   5       14.93       -3.65     24.14 o 
 -10  -6   5       14.29        9.68     23.21 o 
  -9  -6   5        0.77       -2.80     15.43 o 
  -8  -6   5       95.59       76.17     16.42 o 
  -7  -6   5       68.61       70.87     15.19 o 
  -6  -6   5       64.33       76.08     14.49 o 
  -5  -6   5        0.82      -10.14     10.14 o 
  -4  -6   5      184.43      217.02     16.25 o 
  -3  -6   5      144.34      150.57     12.31 o 
  -2  -6   5      128.67      113.97     14.00 o 
  -1  -6   5      940.10      936.05     50.16 o 
   0  -6   5       63.07       48.61     11.41 o 
   1  -6   5       10.92       -0.72     10.01 o 
   2  -6   5      811.66      796.36     30.04 o 
   3  -6   5        3.81        6.77     11.33 o 
   4  -6   5     1544.14     1807.20     55.66 o 
   5  -6   5      161.70      194.04     17.55 o 
   6  -6   5      542.05      695.91     56.92 o 
   7  -6   5       75.28       87.62     22.51 o 
   8  -6   5      488.41      475.79     72.90 o 
   9  -6   5      667.89      607.08     42.86 o 
  10  -6   5        3.67       28.80     23.00 o 
  11  -6   5       84.89       21.91     31.96 o 
 -10  -5   5      109.43      113.13     53.85 o 
  -9  -5   5       23.71        6.70     20.41 o 
  -8  -5   5        0.77        0.67     13.29 o 
  -7  -5   5        5.90       -6.84     14.20 o 
  -6  -5   5      239.41      248.43     18.81 o 
  -5  -5   5      286.63      345.63     19.39 o 
  -4  -5   5        0.25       -0.54      8.91 o 
  -3  -5   5       13.03       16.02     12.45 o 
  -2  -5   5      219.11      234.40     13.00 o 
  -1  -5   5       14.70       12.91      6.40 o 
   0  -5   5      101.71       52.97     11.97 o 
   1  -5   5     1707.00     1625.93     49.18 o 
   2  -5   5       16.72        0.26      9.37 o 
   3  -5   5      565.37      584.11     24.53 o 
   4  -5   5      350.10      394.61     24.80 o 
   5  -5   5     1075.86     1302.28     42.82 o 
   6  -5   5       67.74       64.53     13.49 o 
   7  -5   5      864.33     1045.91     51.22 o 
   8  -5   5       82.66       81.88     22.57 o 
   9  -5   5       80.63       67.29     44.22 o 
  10  -5   5      138.62      126.52     26.49 o 
  11  -5   5        0.13      -22.32     23.64 o 
 -10  -4   5       95.07       92.01     24.82 o 
  -9  -4   5      185.78      181.39     26.39 o 
  -8  -4   5      520.39      584.67     28.03 o 
  -7  -4   5       98.87      140.13     15.90 o 
  -6  -4   5        0.98       -0.93     10.06 o 
  -5  -4   5        0.44        1.19      9.28 o 
  -4  -4   5       59.10       48.94      9.04 o 
  -3  -4   5      744.60      671.75     21.61 o 
  -2  -4   5       46.15       29.10      7.32 o 
  -1  -4   5     3482.50     3404.58     79.17 o 
   0  -4   5        2.63        4.16     16.56 o 
   1  -4   5     2905.88     2750.99     76.27 o 
   2  -4   5      227.74      302.65     16.82 o 
   3  -4   5     2520.86     2848.65     91.72 o 
   4  -4   5     2491.20     3060.63     72.71 o 
   5  -4   5     1030.87     1233.36     34.02 o 
   6  -4   5      333.79      406.14     17.90 o 
   7  -4   5        5.81      -10.34     14.49 o 
   8  -4   5      349.71      395.33     24.72 o 
   9  -4   5      192.76      207.11     27.45 o 
  10  -4   5        0.17      -17.35     20.09 o 
  11  -4   5        2.51      -12.70     23.64 o 
 -10  -3   5        3.37      -18.58     18.58 o 
  -9  -3   5        0.21       -1.78     21.23 o 
  -8  -3   5      173.61      202.96     25.43 o 
  -7  -3   5        3.25       20.59     10.91 o 
  -6  -3   5       33.40       24.49     10.43 o 
  -5  -3   5      764.72      672.68     54.96 o 
  -4  -3   5      188.56      211.32     12.51 o 
  -3  -3   5     1292.74     1161.74     31.42 o 
  -2  -3   5      212.32      241.73     11.85 o 
  -1  -3   5     1956.26     1799.10     44.48 o 
   0  -3   5     3982.22     3611.15     96.81 o 
   1  -3   5       66.97       72.77      9.58 o 
   2  -3   5      244.16      249.31     21.94 o 
   3  -3   5      188.78      204.82     10.20 o 
   4  -3   5     4201.48     4817.62    110.43 o 
   5  -3   5      174.86      132.44     10.99 o 
   6  -3   5      211.28      290.01     15.28 o 
   7  -3   5      403.21      455.12     23.64 o 
   8  -3   5       66.79       60.94     15.45 o 
   9  -3   5      182.24      211.31     20.98 o 
  10  -3   5       97.29       73.72     18.31 o 
  11  -3   5        0.08       -4.63     19.24 o 
  12  -3   5       16.02       13.57     28.90 o 
 -11  -2   5        1.28       13.44     27.80 o 
 -10  -2   5       54.63       62.22     22.06 o 
  -9  -2   5      186.72      157.76     24.54 o 
  -8  -2   5      144.42      164.38     23.65 o 
  -7  -2   5      103.92      125.38     19.78 o 
  -6  -2   5       19.93       18.42     10.83 o 
  -5  -2   5      965.53      874.46     26.04 o 
  -4  -2   5      585.23      513.93     19.15 o 
  -3  -2   5      522.86      552.18     18.19 o 
  -2  -2   5      858.05      860.63     24.20 o 
  -1  -2   5     1927.07     2018.13     48.66 o 
   0  -2   5     1363.76     1130.70     33.90 o 
   1  -2   5      662.02      614.59     18.68 o 
   2  -2   5        1.34        5.09      4.90 o 
   3  -2   5        4.55       -4.99      4.99 o 
   4  -2   5      254.85      255.81     14.66 o 
   5  -2   5      711.26      754.65     22.83 o 
   6  -2   5       21.39       18.17      8.20 o 
   7  -2   5       45.59       20.21      9.28 o 
   8  -2   5      151.01      215.04     28.09 o 
   9  -2   5       43.01       52.37     19.03 o 
  10  -2   5       20.84       23.56     19.26 o 
  11  -2   5       42.12       22.33     20.41 o 
  12  -2   5       20.45        1.39     21.79 o 
 -11  -1   5        3.85       -4.88     23.42 o 
 -10  -1   5        0.07        4.57     29.33 o 
  -9  -1   5      105.92       95.16     21.82 o 
  -8  -1   5      569.42      650.66     36.68 o 
  -7  -1   5        8.66       21.26     31.96 o 
  -6  -1   5      108.26      127.03     12.67 o 
  -5  -1   5        2.69       -6.79      6.79 o 
  -4  -1   5       16.85       13.31      6.70 o 
  -3  -1   5      484.41      404.36     14.83 o 
  -2  -1   5     1727.65     1768.30     43.32 o 
  -1  -1   5     2328.27     2144.67     50.79 o 
   0  -1   5       10.22       10.88      4.84 o 
   1  -1   5      159.46      188.39      9.44 o 
   2  -1   5     1442.46     1524.24     54.24 o 
   3  -1   5       59.01       64.48      9.20 o 
   4  -1   5     2527.15     2627.25     88.60 o 
   5  -1   5       17.20        8.06      6.66 o 
   6  -1   5       14.83        1.96      7.37 o 
   7  -1   5      187.36      168.00     13.08 o 
   8  -1   5        1.61        6.40      9.98 o 
   9  -1   5      364.37      408.18     36.50 o 
  10  -1   5      147.72      154.54     38.31 o 
  11  -1   5       53.72       53.83     22.32 o 
  12  -1   5        5.61       17.01     21.07 o 
 -11   0   5        9.15       -9.31     21.05 o 
 -10   0   5       71.26       83.17     37.87 o 
  -9   0   5        7.25        8.55     18.33 o 
  -8   0   5      235.88      215.69     24.72 o 
  -7   0   5       61.61       66.69     25.39 o 
  -6   0   5      962.61     1008.12     29.18 o 
  -5   0   5     1430.65     1341.59     35.55 o 
  -4   0   5       71.99       89.56      8.76 o 
  -3   0   5      671.28      631.20     19.18 o 
  -2   0   5      834.82      904.20     24.55 o 
  -1   0   5     5791.09     5406.35    122.11 o 
   0   0   5       15.89       32.26      5.63 o 
   1   0   5      332.92      277.31     15.80 o 
   2   0   5       66.53       59.17      7.22 o 
   3   0   5      254.68      239.88     13.84 o 
   4   0   5      997.54      983.65     26.37 o 
   5   0   5      519.91      365.50     14.35 o 
   6   0   5     1038.30      989.77     28.13 o 
   7   0   5       62.80       57.94      9.85 o 
   8   0   5      122.88      124.78     13.30 o 
   9   0   5        8.46      -26.00     37.65 o 
  10   0   5      219.46      238.29     26.17 o 
  11   0   5        0.30       21.71     19.46 o 
  12   0   5      105.06       84.43     23.92 o 
 -11   1   5       19.09       -1.51     22.13 o 
 -10   1   5       45.11       29.41     21.03 o 
  -9   1   5      379.43      315.20     64.14 o 
  -8   1   5      147.65      118.85     21.07 o 
  -7   1   5      584.76      609.35     36.66 o 
  -6   1   5      216.27      274.12     23.44 o 
  -5   1   5     1349.04     1321.98     35.04 o 
  -4   1   5     2698.72     2520.24     60.28 o 
  -3   1   5     1687.97     1759.26     42.99 o 
  -2   1   5      130.56      175.23      9.23 o 
  -1   1   5     3955.13     3568.90     81.43 o 
   0   1   5     1060.61     1244.61     30.94 o 
   1   1   5     1383.84     1303.73     38.28 o 
   2   1   5     1430.99     1262.02     50.86 o 
   3   1   5     1571.89     1225.91     33.74 o 
   4   1   5     1420.37      972.17     42.66 o 
   5   1   5        0.92       -6.49      6.49 o 
   6   1   5      386.91      304.08     16.94 o 
   7   1   5       37.89       27.26      9.16 o 
   8   1   5     1165.15     1142.30     33.64 o 
   9   1   5      279.95      308.40     20.76 o 
  10   1   5       19.94       25.49     18.50 o 
  11   1   5       89.34      101.40     23.00 o 
  12   1   5       13.86       20.74     21.07 o 
 -11   2   5       25.91       24.24     22.72 o 
 -10   2   5       37.76       26.54     37.00 o 
  -9   2   5      100.61       93.43     40.50 o 
  -8   2   5      213.22      172.22     22.74 o 
  -7   2   5        0.11       -4.09     11.95 o 
  -6   2   5      344.56      307.92     20.05 o 
  -5   2   5       58.57       55.60     11.93 o 
  -4   2   5        2.11       -7.71      7.71 o 
  -3   2   5     1687.29     1684.35     41.58 o 
  -2   2   5       45.16       50.21      5.97 o 
  -1   2   5     3716.21     3435.13     78.59 o 
   0   2   5     5465.52     4760.41    124.71 o 
   1   2   5       13.45       40.50      8.00 o 
   2   2   5      912.16      690.49     23.21 o 
   3   2   5      332.77      317.15     11.60 o 
   4   2   5     3787.10     3391.13     78.67 o 
   5   2   5     5927.04     5686.71    128.75 o 
   6   2   5      182.82      207.09     12.45 o 
   7   2   5       78.85       69.13     10.43 o 
   8   2   5      102.77      114.11     13.99 o 
   9   2   5      249.72      274.43     19.91 o 
  10   2   5      319.25      307.01     38.31 o 
  11   2   5        4.80       11.89     18.30 o 
  12   2   5        0.52       -9.82     20.61 o 
 -11   3   5        5.37       13.95     27.58 o 
 -10   3   5       17.22        7.95     20.99 o 
  -9   3   5       18.80       -0.13     18.26 o 
  -8   3   5        4.55        2.46     13.46 o 
  -7   3   5       48.39       63.89     14.17 o 
  -6   3   5      101.18      122.20     14.95 o 
  -5   3   5      313.85      298.90     18.86 o 
  -4   3   5     1924.83     1815.56     55.20 o 
  -3   3   5      113.86       99.90     13.67 o 
  -2   3   5     1042.80      926.72     24.95 o 
  -1   3   5     1079.41     1032.99     39.69 o 
   0   3   5     3555.54     3256.35     87.02 o 
   1   3   5     7759.79     6676.14    173.55 o 
   2   3   5     1173.03     1154.69     34.69 o 
   3   3   5     3050.99     2946.14     80.02 o 
   4   3   5      341.40      270.52     12.08 o 
   5   3   5     4317.40     3944.68     90.96 o 
   6   3   5      620.16      564.36     19.55 o 
   7   3   5      182.53      230.90     16.09 o 
   8   3   5      409.09      404.68     21.83 o 
   9   3   5        0.23       -3.60     12.47 o 
  10   3   5       59.98       59.91     17.35 o 
  11   3   5        2.76      -20.14     20.14 o 
  12   3   5        5.45        4.27     19.92 o 
 -10   4   5        2.18       -9.34     20.10 o 
  -9   4   5      135.38      155.90     65.67 o 
  -8   4   5       78.51       52.21     15.94 o 
  -7   4   5        0.84       -9.15     12.27 o 
  -6   4   5      130.65      141.98     15.72 o 
  -5   4   5        6.05        6.06      9.90 o 
  -4   4   5      798.64      690.53     27.13 o 
  -3   4   5     3384.40     3473.46     97.70 o 
  -2   4   5       94.89      124.11     12.45 o 
  -1   4   5     2938.19     2796.62     65.05 o 
   0   4   5      290.36      293.13     14.15 o 
   1   4   5     5040.75     4602.37    121.39 o 
   2   4   5     2061.11     1784.64     50.61 o 
   3   4   5     2006.64     1713.92     41.55 o 
   4   4   5     7094.88     6329.27    142.36 o 
   5   4   5     1292.49     1244.18     33.06 o 
   6   4   5       21.19       19.68     11.25 o 
   7   4   5       50.04       40.19     11.04 o 
   8   4   5      261.78      327.82     34.60 o 
   9   4   5      223.61      284.23     19.99 o 
  10   4   5      379.67      377.91     24.56 o 
  11   4   5        0.37      -15.24     18.05 o 
  12   4   5        0.51        9.19     20.24 o 
 -10   5   5        5.14      -12.32     21.50 o 
  -9   5   5        0.43       -0.53     16.82 o 
  -8   5   5        7.12       20.66     15.43 o 
  -7   5   5      120.86       94.83     16.51 o 
  -6   5   5        1.27        3.13     11.93 o 
  -5   5   5      852.07      807.74     31.82 o 
  -4   5   5      457.73      366.65     19.80 o 
  -3   5   5      852.57      854.27     30.61 o 
  -2   5   5     2067.67     1932.02     46.89 o 
  -1   5   5      347.40      364.99     24.90 o 
   0   5   5     3926.43     3444.21     79.38 o 
   1   5   5      120.47      165.34     11.40 o 
   2   5   5        2.48       12.86      4.70 o 
   3   5   5      365.76      303.03     11.98 o 
   4   5   5      381.50      346.77     16.24 o 
   5   5   5     2491.79     2477.08     59.85 o 
   6   5   5     1040.21     1025.58     33.35 o 
   7   5   5      127.42      134.55     13.70 o 
   8   5   5       28.45       33.77     11.83 o 
   9   5   5       13.20      -15.47     15.47 o 
  10   5   5      294.96      346.80     23.86 o 
  11   5   5       49.27       41.85     19.96 o 
  12   5   5        0.53      -15.14     20.15 o 
 -10   6   5        0.18        9.59     22.72 o 
  -9   6   5      117.89       76.54     21.69 o 
  -8   6   5      167.27      132.76     20.49 o 
  -7   6   5        4.59        7.18     14.15 o 
  -6   6   5      104.35      119.31     19.66 o 
  -5   6   5      350.45      379.58     22.00 o 
  -4   6   5      118.36       97.39     13.31 o 
  -3   6   5        3.38       -6.56      7.86 o 
  -2   6   5      211.99      183.86     10.23 o 
  -1   6   5       96.75      124.56     15.35 o 
   0   6   5      555.43      421.81     15.03 o 
   1   6   5      100.79       70.97      7.79 o 
   2   6   5      125.28      173.88      9.92 o 
   3   6   5        2.00        4.62      5.77 o 
   4   6   5        3.11        1.33      6.02 o 
   5   6   5        3.64       -2.97      6.93 o 
   6   6   5       64.60       82.97     11.69 o 
   7   6   5       15.14       -0.90     11.25 o 
   8   6   5      175.40      175.93     16.69 o 
   9   6   5      254.82      263.60     20.59 o 
  10   6   5        1.35      -13.69     13.69 o 
  11   6   5       89.41       52.78     21.88 o 
  12   6   5        1.53       -0.88     32.40 o 
 -10   7   5       11.81       30.90     20.92 o 
  -9   7   5       55.58       75.88     20.82 o 
  -8   7   5      239.63      249.75     47.21 o 
  -7   7   5       85.99       54.64     16.52 o 
  -6   7   5      340.66      322.86     40.82 o 
  -5   7   5       45.07       64.97     14.51 o 
  -4   7   5      221.08      248.30     18.54 o 
  -3   7   5      360.02      322.99     18.98 o 
  -2   7   5      183.05      196.08     17.76 o 
  -1   7   5      842.76      875.66     25.03 o 
   0   7   5        3.69        3.62      6.28 o 
   1   7   5     1266.91     1422.60     36.99 o 
   2   7   5      144.61      162.47     10.66 o 
   3   7   5      315.16      305.91     22.56 o 
   4   7   5     1696.71     1572.74     40.71 o 
   5   7   5     2648.40     2468.99     68.29 o 
   6   7   5      418.50      429.74     21.21 o 
   7   7   5       68.56       69.32     13.37 o 
   8   7   5       32.02       24.93     12.75 o 
   9   7   5      426.28      466.28     29.93 o 
  10   7   5      428.51      452.00     43.78 o 
  11   7   5        0.28      -10.00     20.19 o 
  -9   8   5       49.77       39.71     20.55 o 
  -8   8   5       11.00       22.25     18.00 o 
  -7   8   5      187.54      177.34     21.05 o 
  -6   8   5        7.45       11.12     14.15 o 
  -5   8   5      580.84      560.85     28.04 o 
  -4   8   5      184.13      205.24     18.70 o 
  -3   8   5       77.04       85.02     13.65 o 
  -2   8   5      262.94      301.46     19.51 o 
  -1   8   5       17.96       11.78      7.30 o 
   0   8   5      680.84      650.83     21.44 o 
   1   8   5      379.42      335.27     15.35 o 
   2   8   5       69.13       98.74     10.27 o 
   3   8   5      141.14      124.12     10.74 o 
   4   8   5        8.01        6.95     10.93 o 
   5   8   5      734.58      697.94     27.14 o 
   6   8   5     1757.12     1762.27     53.06 o 
   7   8   5       11.80       -0.40     11.71 o 
   8   8   5      464.24      464.73     33.39 o 
   9   8   5        9.96       23.68     20.06 o 
  10   8   5      345.21      375.59     44.88 o 
  11   8   5       43.41       21.69     22.32 o 
  -9   9   5      106.21       77.48     23.73 o 
  -8   9   5       89.38       62.79     21.12 o 
  -7   9   5        5.40        0.89     16.69 o 
  -6   9   5      121.53      113.42     18.90 o 
  -5   9   5        5.85        9.31     14.05 o 
  -4   9   5       71.27       88.11     15.74 o 
  -3   9   5       23.17       12.50     12.23 o 
  -2   9   5       36.64       20.21     12.44 o 
  -1   9   5       83.61       97.67     12.58 o 
   0   9   5        8.40       -8.97      8.97 o 
   1   9   5      336.12      354.19     16.73 o 
   2   9   5      603.78      599.22     21.52 o 
   3   9   5       14.88       -0.12      8.64 o 
   4   9   5     1033.05     1035.65     35.30 o 
   5   9   5      312.99      284.98     19.07 o 
   6   9   5     1597.03     1679.61     54.06 o 
   7   9   5       46.73       60.55     18.64 o 
   8   9   5      133.15      199.01     54.07 o 
   9   9   5      516.87      604.05     37.01 o 
  10   9   5       64.92       73.71     23.98 o 
  11   9   5       42.43       33.49     22.60 o 
  -8  10   5       33.83       13.53     20.02 o 
  -7  10   5      127.80       87.18     20.65 o 
  -6  10   5       14.96       24.94     17.10 o 
  -5  10   5      151.07      131.99     19.66 o 
  -4  10   5      121.09      145.15     18.87 o 
  -3  10   5        7.89       18.08     15.97 o 
  -2  10   5       95.09      126.96     20.53 o 
  -1  10   5       62.89       54.09     13.90 o 
   0  10   5     1276.33     1189.31     34.59 o 
   1  10   5      620.24      608.39     22.59 o 
   2  10   5       51.11       43.66     10.81 o 
   3  10   5      651.13      635.55     23.24 o 
   4  10   5        1.57       -0.20     11.32 o 
   5  10   5     1448.37     1370.33     63.92 o 
   6  10   5       85.23       88.34     40.94 o 
   7  10   5       29.77        3.89     17.44 o 
   8  10   5       29.22       12.76     19.19 o 
   9  10   5        7.00        7.30     26.49 o 
  10  10   5       78.35       69.57     23.87 o 
  -8  11   5       36.36        3.07     21.04 o 
  -7  11   5        5.20       22.04     19.49 o 
  -6  11   5       32.46       16.76     17.79 o 
  -5  11   5       29.87       15.51     16.52 o 
  -4  11   5      192.65      130.15     20.15 o 
  -3  11   5      206.19      180.09     21.05 o 
  -2  11   5        6.82        6.44     20.26 o 
  -1  11   5       13.60        7.89     13.69 o 
   0  11   5      297.60      312.11     17.81 o 
   1  11   5      572.47      530.67     21.91 o 
   2  11   5       81.27       92.33     13.08 o 
   3  11   5       14.36        4.82     20.58 o 
   4  11   5       78.69       78.60     40.94 o 
   5  11   5      306.30      312.06     28.46 o 
   6  11   5       10.18       49.48     19.01 o 
   7  11   5       65.37       64.68     21.44 o 
   8  11   5       21.15       23.81     32.62 o 
   9  11   5       22.43       26.66     22.99 o 
  10  11   5        1.21      -16.16     29.55 o 
  -7  12   5      112.85       82.49     23.24 o 
  -6  12   5       21.40       20.72     19.35 o 
  -5  12   5      206.11      199.76     24.74 o 
  -4  12   5        1.05       -2.24     16.70 o 
  -3  12   5      126.66      128.19     25.98 o 
  -2  12   5      306.37      288.76     24.91 o 
  -1  12   5      368.58      335.44     32.94 o 
   0  12   5      416.68      471.57     33.24 o 
   1  12   5       57.31       51.93     14.77 o 
   2  12   5      172.67      189.07     18.86 o 
   3  12   5        0.17      -15.48     17.51 o 
   4  12   5      350.31      348.40     29.66 o 
   5  12   5        3.08       10.97     19.04 o 
   6  12   5      246.38      180.05     33.06 o 
   7  12   5       18.06      -11.20     18.85 o 
   8  12   5        1.48       11.51     21.61 o 
   9  12   5       78.88       61.33     25.34 o 
  -6  13   5        7.34      -20.17     20.17 o 
  -5  13   5       90.58       50.55     20.90 o 
  -4  13   5      192.47      192.86     24.72 o 
  -3  13   5      121.22      176.70     29.82 o 
  -2  13   5      148.90      193.03     34.59 o 
  -1  13   5        6.74      -20.26     20.26 o 
   0  13   5      660.69      676.89     61.73 o 
   1  13   5      381.11      440.60     35.26 o 
   2  13   5       28.74       41.13     19.35 o 
   3  13   5        1.08      -13.35     16.30 o 
   4  13   5       31.10       42.11     21.89 o 
   5  13   5      148.83      134.95     30.65 o 
   6  13   5       24.67       26.16     21.38 o 
   7  13   5       56.94       23.24     22.59 o 
   8  13   5       18.59       14.77     22.63 o 
  -5  14   5        7.51       21.89     42.03 o 
  -4  14   5       91.22       81.87     43.78 o 
  -3  14   5      166.99      158.35     31.09 o 
  -2  14   5        3.94       21.15     29.12 o 
  -1  14   5      165.96      149.42     29.67 o 
   0  14   5       23.32      -19.05     21.61 o 
   1  14   5       96.85       65.67     33.71 o 
   2  14   5      114.29      139.78     22.40 o 
   3  14   5       24.29       29.50     25.61 o 
   4  14   5       88.64       62.08     22.40 o 
   5  14   5        0.14        0.96     20.45 o 
   6  14   5       20.39        4.75     23.64 o 
   7  14   5       85.90      100.59     26.16 o 
  -4  15   5        0.70      -15.76     38.09 o 
  -3  15   5       17.34       23.64     38.97 o 
  -2  15   5       99.80       85.82     42.91 o 
  -1  15   5       54.20        7.88     36.34 o 
   0  15   5      116.96      183.01     46.41 o 
   2  15   5        1.41        3.39     19.67 o 
   3  15   5       27.26       14.71     38.53 o 
   4  15   5        1.79        0.93     26.05 o 
   5  15   5      129.44      107.06     43.78 o 
   6  15   5       74.40       51.23     25.39 o 
  -1  16   5        9.50       -7.01     36.34 o 
   3  16   5        3.56        1.75     28.02 o 
   4  16   5       29.17      -28.02     28.02 o 
  -1 -14   6       54.48        4.95     23.46 o 
   0 -14   6        0.12        4.57     23.73 o 
   1 -14   6        3.13      -15.24     21.88 o 
   2 -14   6        0.38       -3.44     38.53 o 
  -4 -13   6        7.75       33.71     41.59 o 
  -3 -13   6       14.38       15.17     23.07 o 
  -2 -13   6        3.18       -6.01     21.46 o 
  -1 -13   6        2.89       15.38     21.84 o 
   0 -13   6       34.34       51.70     36.56 o 
   1 -13   6        6.55      -17.14     18.22 o 
   2 -13   6       11.07       -0.45     19.51 o 
   3 -13   6       38.75       15.50     40.50 o 
   4 -13   6        4.48      -31.01     31.01 o 
   5 -13   6       95.93       73.55     36.39 o 
  -5 -12   6       36.22       39.84     23.13 o 
  -4 -12   6        9.96       20.19     24.08 o 
  -3 -12   6       15.74       39.40     35.46 o 
  -2 -12   6       36.22       60.45     22.11 o 
  -1 -12   6      124.63       79.43     23.16 o 
   0 -12   6        5.54      -19.10     19.10 o 
   1 -12   6       27.25       21.62     18.96 o 
   2 -12   6       29.13        4.80     18.14 o 
   3 -12   6      163.44      148.26     35.40 o 
   4 -12   6      330.81      289.42     40.92 o 
   5 -12   6        0.34      -16.86     30.50 o 
   6 -12   6      118.12       89.83     42.47 o 
  -6 -11   6       75.08       82.96     23.83 o 
  -5 -11   6        8.98        7.02     19.88 o 
  -4 -11   6        1.23      -17.22     30.65 o 
  -3 -11   6       22.22       36.41     20.65 o 
  -2 -11   6       37.52       39.36     36.12 o 
  -1 -11   6      251.66      226.40     28.05 o 
   0 -11   6      211.05      191.24     33.10 o 
   1 -11   6       49.98       35.55     18.18 o 
   2 -11   6      230.90      199.71     23.84 o 
   3 -11   6       35.51       54.35     30.46 o 
   4 -11   6      161.06      178.67     35.03 o 
   5 -11   6      164.52      154.78     37.00 o 
   6 -11   6        1.25        0.94     28.37 o 
   7 -11   6       27.61       23.82     47.29 o 
  -7 -10   6        0.27        1.20     19.19 o 
  -6 -10   6        0.37        2.00     19.37 o 
  -5 -10   6       43.47       68.13     21.14 o 
  -4 -10   6      147.75      153.26     24.29 o 
  -3 -10   6        3.02        4.49     17.17 o 
  -2 -10   6      316.07      295.10     28.30 o 
  -1 -10   6       59.95       62.48     29.77 o 
   0 -10   6      534.95      488.04     28.52 o 
   1 -10   6        1.93        3.42     16.07 o 
   2 -10   6      191.49      206.22     22.50 o 
   3 -10   6      486.74      544.34     57.58 o 
   4 -10   6       53.96       42.17     18.37 o 
   5 -10   6       87.38      144.88     32.19 o 
   6 -10   6        0.54      -24.39     24.39 o 
   7 -10   6       81.47      101.12     30.82 o 
   8 -10   6       48.92       55.18     42.91 o 
  -8  -9   6       43.56       38.40     22.59 o 
  -7  -9   6        3.48        3.71     20.58 o 
  -6  -9   6       98.78      111.58     23.24 o 
  -5  -9   6      133.07      163.66     24.12 o 
  -4  -9   6      118.97      131.11     25.39 o 
  -3  -9   6      248.04      233.46     25.34 o 
  -2  -9   6      105.99       65.54     19.19 o 
  -1  -9   6     1056.99     1026.00     39.91 o 
   0  -9   6      147.89      166.60     19.82 o 
   1  -9   6       44.38       39.23     16.31 o 
   2  -9   6       13.59       -8.13     25.44 o 
   3  -9   6      578.55      587.86     29.72 o 
   4  -9   6      320.35      352.66     25.47 o 
   5  -9   6       21.10      -12.33     23.57 o 
   6  -9   6        6.01      -16.45     23.57 o 
   7  -9   6       49.47       41.58     26.15 o 
   8  -9   6       27.21       22.24     26.23 o 
   9  -9   6       99.04       84.49     41.59 o 
  -8  -8   6       11.03       23.55     20.16 o 
  -7  -8   6      102.76       94.25     22.07 o 
  -6  -8   6       35.73       45.10     19.60 o 
  -5  -8   6      464.53      526.08     35.68 o 
  -4  -8   6      229.39      234.77     24.49 o 
  -3  -8   6       37.79       19.12     22.33 o 
  -2  -8   6      401.37      381.93     27.98 o 
  -1  -8   6      525.64      548.96     28.39 o 
   0  -8   6      262.81      270.47     22.78 o 
   1  -8   6       44.54       33.93     14.45 o 
   2  -8   6      436.20      492.84     29.45 o 
   3  -8   6       11.63        8.85     14.75 o 
   4  -8   6       72.72      109.63     17.90 o 
   5  -8   6       26.44       42.99     15.86 o 
   6  -8   6        0.12        6.02     24.74 o 
   7  -8   6       53.59       54.58     25.43 o 
   8  -8   6       48.72       42.94     26.17 o 
   9  -8   6        5.73      -24.94     38.09 o 
  10  -8   6       64.07       60.89     28.23 o 
  -9  -7   6       14.34       22.71     22.07 o 
  -8  -7   6      299.90      274.11     29.07 o 
  -7  -7   6       32.44       24.34     18.93 o 
  -6  -7   6       90.97       92.43     20.65 o 
  -5  -7   6       17.64       51.58     19.48 o 
  -4  -7   6      564.27      626.59     44.00 o 
  -3  -7   6        1.03        2.46     26.49 o 
  -2  -7   6      351.50      379.94     29.85 o 
  -1  -7   6      173.00      178.21     17.92 o 
   0  -7   6      351.65      372.30     22.35 o 
   1  -7   6        7.51        3.53     12.46 o 
   2  -7   6      183.58      211.51     21.68 o 
   3  -7   6      784.33      821.98     34.53 o 
   4  -7   6      995.60     1121.20     40.90 o 
   5  -7   6       66.18       59.26     15.61 o 
   6  -7   6       50.32       28.43     22.16 o 
   7  -7   6        2.96        3.73     22.34 o 
   8  -7   6      248.27      223.45     80.34 o 
   9  -7   6      203.20      297.65     41.59 o 
  10  -7   6        2.94      -18.88     31.09 o 
  -9  -6   6        7.16        1.39     21.77 o 
  -8  -6   6      148.11      140.75     19.14 o 
  -7  -6   6       16.95        4.36     13.78 o 
  -6  -6   6      159.19      190.25     18.38 o 
  -5  -6   6        1.27      -10.54     12.68 o 
  -4  -6   6        8.21       26.01     15.06 o 
  -3  -6   6       53.47       32.79     13.05 o 
  -2  -6   6      272.54      294.04     22.25 o 
  -1  -6   6      558.40      570.34     25.98 o 
   0  -6   6      187.94      188.15     16.50 o 
   1  -6   6      563.32      543.01     24.75 o 
   2  -6   6      118.84      158.06     16.38 o 
   3  -6   6      115.68      127.07     16.08 o 
   4  -6   6      540.12      678.38     29.21 o 
   5  -6   6      818.00      869.34     34.21 o 
   6  -6   6       50.97       75.88     15.53 o 
   7  -6   6      174.63      246.30     29.10 o 
   8  -6   6        0.26      -21.05     21.05 o 
   9  -6   6      355.70      376.01     36.64 o 
  10  -6   6      113.26      119.88     28.05 o 
  11  -6   6       54.30       15.05     24.87 o 
 -10  -5   6      109.43      115.21     40.94 o 
  -9  -5   6       37.09       55.43     22.51 o 
  -8  -5   6      205.16      201.43     20.54 o 
  -7  -5   6      231.33      237.31     20.25 o 
  -6  -5   6      127.03      134.36     16.11 o 
  -5  -5   6      676.10      769.59     29.44 o 
  -4  -5   6      240.32      248.55     22.57 o 
  -3  -5   6       19.92       10.48      8.60 o 
  -2  -5   6        3.67        7.29      8.34 o 
  -1  -5   6       44.78       27.09     11.77 o 
   0  -5   6      308.65      355.08     20.17 o 
   1  -5   6      703.82      690.52     27.18 o 
   2  -5   6       53.34       56.43     12.18 o 
   3  -5   6     1342.31     1360.19     44.42 o 
   4  -5   6      371.19      463.91     23.30 o 
   5  -5   6      851.73      943.75     35.08 o 
   6  -5   6      416.43      469.43     24.57 o 
   7  -5   6      221.61      255.24     44.66 o 
   8  -5   6      549.38      693.06     41.87 o 
   9  -5   6        0.09        0.22     20.65 o 
  10  -5   6      147.47      149.04     61.95 o 
  11  -5   6       10.82      -20.75     20.75 o 
 -10  -4   6        5.88       15.51     26.27 o 
  -9  -4   6       87.37       80.24     27.80 o 
  -8  -4   6      154.23      195.26     25.93 o 
  -7  -4   6       93.49       95.97     15.23 o 
  -6  -4   6       92.60      143.32     15.71 o 
  -5  -4   6        2.54       -9.06      9.06 o 
  -4  -4   6       52.37       36.01      9.61 o 
  -3  -4   6       83.55       85.28     10.22 o 
  -2  -4   6       45.30       30.91      7.76 o 
  -1  -4   6     1009.54      916.44     32.48 o 
   0  -4   6     2284.89     2307.85     65.86 o 
   1  -4   6      451.81      553.95     23.32 o 
   2  -4   6      129.75      152.78     13.91 o 
   3  -4   6      162.16      136.55     14.26 o 
   4  -4   6     3248.60     3497.31     97.17 o 
   5  -4   6       13.53       10.89     11.40 o 
   6  -4   6      371.17      429.30     22.49 o 
   7  -4   6       12.21        8.42     12.61 o 
   8  -4   6      768.33      760.53     42.47 o 
   9  -4   6      370.65      340.38     32.81 o 
  10  -4   6       15.48       25.35     21.61 o 
  11  -4   6       32.25       18.39     27.58 o 
 -10  -3   6       41.09       15.05     21.77 o 
  -9  -3   6       20.52        6.40     46.41 o 
  -8  -3   6      134.13      129.91     22.92 o 
  -7  -3   6       73.49       97.72     14.48 o 
  -6  -3   6        0.54       -9.59      9.59 o 
  -5  -3   6      131.34      127.63     13.41 o 
  -4  -3   6      699.97      659.99     39.12 o 
  -3  -3   6      544.12      570.82     19.79 o 
  -2  -3   6       32.39       18.60      7.01 o 
  -1  -3   6      531.72      451.60     16.53 o 
   0  -3   6     8178.35     7651.24    198.71 o 
   1  -3   6     2202.69     2011.48     57.92 o 
   2  -3   6       33.51       19.53      9.04 o 
   3  -3   6     1668.36     1799.72     53.45 o 
   4  -3   6     1265.64     1438.28     37.75 o 
   5  -3   6     1034.70     1120.13     31.66 o 
   6  -3   6       63.31       76.77     10.99 o 
   7  -3   6       55.56       59.95     11.61 o 
   8  -3   6        6.72      -10.52     13.59 o 
   9  -3   6       43.00       38.07     24.96 o 
  10  -3   6       46.73       42.12     21.14 o 
  11  -3   6        1.58      -16.64     23.21 o 
  12  -3   6       29.64       14.89     29.77 o 
 -10  -2   6       27.51       12.56     21.03 o 
  -9  -2   6       41.64       49.68     19.95 o 
  -8  -2   6        5.02      -16.58     16.58 o 
  -7  -2   6      180.92      169.33     28.68 o 
  -6  -2   6      325.10      344.53     19.43 o 
  -5  -2   6        0.26       -7.59      7.59 o 
  -4  -2   6      728.03      745.07     23.93 o 
  -3  -2   6     1579.45     1642.56     42.09 o 
  -2  -2   6      768.84      699.09     21.93 o 
  -1  -2   6     1677.25     1386.97     55.61 o 
   0  -2   6       17.89        8.68      5.57 o 
   1  -2   6     1601.94     1377.14     35.25 o 
   2  -2   6      652.92      682.96     20.43 o 
   3  -2   6     1291.82     1232.29     32.59 o 
   4  -2   6      389.10      365.90     14.96 o 
   5  -2   6       21.33        8.63      7.67 o 
   6  -2   6        2.71        0.90      8.04 o 
   7  -2   6        1.24       -4.04      9.03 o 
   8  -2   6      212.26      253.91     22.88 o 
   9  -2   6      244.56      284.38     22.90 o 
  10  -2   6       81.62       66.89     39.40 o 
  11  -2   6        6.81      -19.08     19.08 o 
  12  -2   6        2.00        3.50     29.33 o 
 -10  -1   6       16.41       15.60     21.69 o 
  -9  -1   6        1.28       -2.18     18.93 o 
  -8  -1   6       99.61      137.72     29.77 o 
  -7  -1   6       40.80       44.37     17.61 o 
  -6  -1   6      254.66      279.59     17.38 o 
  -5  -1   6      279.08      283.96     14.95 o 
  -4  -1   6      249.12      286.73     14.44 o 
  -3  -1   6      755.59      702.22     21.80 o 
  -2  -1   6      562.48      642.73     20.01 o 
  -1  -1   6     3847.44     3482.54     80.85 o 
   0  -1   6     1789.08     1415.30     35.82 o 
   1  -1   6       37.29       61.36      6.86 o 
   2  -1   6      274.69      292.09     21.60 o 
   3  -1   6      803.42      808.61     23.11 o 
   4  -1   6      679.35      667.02     24.08 o 
   5  -1   6      235.58      250.11     15.64 o 
   6  -1   6      373.08      360.86     15.78 o 
   7  -1   6        4.29       -1.79      8.66 o 
   8  -1   6       38.81       40.07     10.93 o 
   9  -1   6      136.11      154.36     18.82 o 
  10  -1   6      313.20      358.95     30.44 o 
  11  -1   6       18.69       18.97     20.45 o 
  12  -1   6       29.50       20.63     21.75 o 
 -10   0   6       58.68       67.28     23.12 o 
  -9   0   6       92.31       78.03     21.88 o 
  -8   0   6       17.71       13.28     17.04 o 
  -7   0   6      411.87      439.00     29.41 o 
  -6   0   6       28.41       40.26     12.17 o 
  -5   0   6     1777.39     1705.88     44.30 o 
  -4   0   6     1015.07      992.04     28.22 o 
  -3   0   6     2069.71     1995.16     49.29 o 
  -2   0   6     1780.61     1715.95     42.47 o 
  -1   0   6      425.09      367.61     14.22 o 
   0   0   6    10458.89     9941.10    220.23 o 
   1   0   6     3207.22     3057.52     83.30 o 
   2   0   6       14.39       11.54      5.57 o 
   3   0   6      107.12      146.42     11.69 o 
   4   0   6       85.75       64.78      8.03 o 
   5   0   6      422.08      468.05     17.38 o 
   6   0   6      347.77      371.51     19.27 o 
   7   0   6        7.32        8.78      8.80 o 
   8   0   6      258.35      268.93     16.58 o 
   9   0   6      238.55      239.77     32.44 o 
  10   0   6       22.78       37.60     19.08 o 
  11   0   6       67.67       39.28     20.88 o 
  12   0   6       44.90       31.72     21.82 o 
 -10   1   6        0.04        2.00     20.38 o 
  -9   1   6      104.79      126.60     26.93 o 
  -8   1   6      227.53      218.04     25.69 o 
  -7   1   6      133.91      118.20     20.43 o 
  -6   1   6      582.14      578.80     37.16 o 
  -5   1   6       30.61       39.21      8.80 o 
  -4   1   6      819.70      771.77     23.41 o 
  -3   1   6     1601.86     1746.61     43.66 o 
  -2   1   6     3268.62     3348.28     77.69 o 
  -1   1   6     1445.75     1337.90     34.01 o 
   0   1   6      326.79      270.24     11.63 o 
   1   1   6      487.01      517.74     16.05 o 
   2   1   6      402.54      269.67     16.87 o 
   3   1   6      120.75      151.36     13.33 o 
   4   1   6     1631.23     1498.64     38.13 o 
   5   1   6     2868.88     2773.51     66.20 o 
   6   1   6       40.16       42.65      8.99 o 
   7   1   6       87.31      123.31     12.97 o 
   8   1   6      240.44      292.91     16.95 o 
   9   1   6      847.96      877.87     32.70 o 
  10   1   6      327.76      320.20     29.47 o 
  11   1   6       61.30       62.10     20.92 o 
  12   1   6        0.31      -15.22     21.12 o 
 -10   2   6      114.18       78.78     23.67 o 
  -9   2   6       52.29       72.70     22.10 o 
  -8   2   6       60.55       48.09     18.71 o 
  -7   2   6       92.93      114.97     16.24 o 
  -6   2   6      100.31       98.10     14.74 o 
  -5   2   6      677.01      698.26     28.37 o 
  -4   2   6       70.19       72.07     14.85 o 
  -3   2   6      393.11      344.73     14.11 o 
  -2   2   6      136.69      150.79     11.88 o 
  -1   2   6      179.21      177.83      9.72 o 
   0   2   6      838.04      741.98     28.45 o 
   1   2   6      401.81      404.83     26.17 o 
   2   2   6      274.74      288.19     14.62 o 
   3   2   6      733.92      694.21     20.09 o 
   4   2   6     1612.74     1367.26     35.23 o 
   5   2   6     3155.54     2886.67     68.90 o 
   6   2   6      503.93      449.36     20.33 o 
   7   2   6      251.30      292.67     25.47 o 
   8   2   6       42.73       65.37     13.36 o 
   9   2   6      141.71      175.93     17.65 o 
  10   2   6      377.74      426.27     25.80 o 
  11   2   6        0.07       18.67     19.57 o 
  12   2   6       23.32       17.66     21.32 o 
 -10   3   6       56.31       59.70     23.34 o 
  -9   3   6      142.46      124.33     46.63 o 
  -8   3   6       55.86       57.38     16.40 o 
  -7   3   6        3.36       -0.71     12.52 o 
  -6   3   6        0.64        7.31     11.40 o 
  -5   3   6      279.31      309.96     19.49 o 
  -4   3   6      384.84      391.01     15.35 o 
  -3   3   6        5.03       -2.43      8.09 o 
  -2   3   6       69.51       86.06      7.83 o 
  -1   3   6      660.39      652.69     19.24 o 
   0   3   6     1187.39     1000.99     31.54 o 
   1   3   6     3121.20     2610.58     71.73 o 
   2   3   6       69.31       73.78      9.06 o 
   3   3   6      465.24      410.59     17.83 o 
   4   3   6     1449.30     1133.25     30.14 o 
   5   3   6      681.47      620.94     20.48 o 
   6   3   6      831.36      776.70     24.50 o 
   7   3   6       16.37        7.58      8.92 o 
   8   3   6      591.19      521.94     23.73 o 
   9   3   6      387.97      376.76     25.85 o 
  10   3   6       15.37      -13.59     13.59 o 
  11   3   6       31.04       13.85     19.35 o 
  12   3   6        8.89      -19.78     19.78 o 
 -10   4   6        8.08      -20.74     20.74 o 
  -9   4   6        9.72      -18.68     18.68 o 
  -8   4   6       33.15       28.37     15.60 o 
  -7   4   6       54.58       47.48     15.12 o 
  -6   4   6       31.89       41.64     12.93 o 
  -5   4   6       17.36       23.95     11.17 o 
  -4   4   6        4.32       -6.81      8.87 o 
  -3   4   6      648.19      664.80     20.43 o 
  -2   4   6      481.37      500.45     16.77 o 
  -1   4   6     4046.13     3412.31     91.85 o 
   0   4   6     5966.78     5625.20    147.39 o 
   1   4   6     1805.42     1836.37     52.78 o 
   2   4   6      688.24      557.38     21.36 o 
   3   4   6      146.81      170.21     12.37 o 
   4   4   6     5504.23     5116.15    116.57 o 
   5   4   6     3431.69     3264.42     77.06 o 
   6   4   6       88.98       92.43     22.06 o 
   7   4   6      903.77      961.84     32.91 o 
   8   4   6       11.97       16.81     11.63 o 
   9   4   6      552.19      588.43     26.85 o 
  10   4   6      388.65      408.08     59.45 o 
  11   4   6        3.57       -6.11     14.57 o 
  12   4   6        8.08      -21.45     32.84 o 
 -10   5   6       39.42       32.62     23.38 o 
  -9   5   6       70.30       37.48     23.86 o 
  -8   5   6       70.58       76.14     17.84 o 
  -7   5   6        4.24       13.43     13.70 o 
  -6   5   6        8.44        4.98     12.54 o 
  -5   5   6      172.14      214.57     17.82 o 
  -4   5   6      384.28      342.48     20.18 o 
  -3   5   6      121.48      111.52      8.88 o 
  -2   5   6      882.41      746.14     21.93 o 
  -1   5   6        0.23        7.86      5.57 o 
   0   5   6     1196.78     1038.80     33.55 o 
   1   5   6     1682.85     1468.82     43.84 o 
   2   5   6      351.18      353.48     17.12 o 
   3   5   6      851.62      739.71     26.44 o 
   4   5   6       56.09       84.62      7.95 o 
   5   5   6      522.27      480.13     17.77 o 
   6   5   6      666.90      658.35     22.19 o 
   7   5   6      174.59      142.78     17.02 o 
   8   5   6        1.95        0.08     11.44 o 
   9   5   6       47.60       24.40     13.20 o 
  10   5   6       49.96       37.14     23.21 o 
  11   5   6       14.11       -1.72     19.70 o 
  12   5   6        0.23       -8.32     33.28 o 
 -10   6   6        0.06      -20.23     22.59 o 
  -9   6   6       85.02       52.93     20.46 o 
  -8   6   6      138.32      120.28     19.97 o 
  -7   6   6       52.96       54.87     16.01 o 
  -6   6   6      126.86      138.96     23.98 o 
  -5   6   6        1.51       -2.76     11.04 o 
  -4   6   6      626.89      609.47     26.73 o 
  -3   6   6      988.26      863.20     31.69 o 
  -2   6   6       95.57      108.39     14.41 o 
  -1   6   6      784.24      689.18     25.03 o 
   0   6   6       27.36       16.92      6.18 o 
   1   6   6      620.28      503.54     20.88 o 
   2   6   6      170.93      165.37     13.01 o 
   3   6   6      913.79      741.07     26.93 o 
   4   6   6      330.79      293.56     18.71 o 
   5   6   6       10.82        3.15      7.71 o 
   6   6   6      548.45      521.04     22.35 o 
   7   6   6      154.88      169.94     23.65 o 
   8   6   6       22.78       30.49     16.87 o 
   9   6   6      203.98      217.17     25.56 o 
  10   6   6       32.89       21.49     31.31 o 
  11   6   6        6.49       -1.78     20.68 o 
  12   6   6       10.10       12.70     35.90 o 
  -9   7   6       13.65       17.26     19.47 o 
  -8   7   6        0.51        4.16     17.84 o 
  -7   7   6      126.94       92.99     18.19 o 
  -6   7   6      121.17      105.84     17.18 o 
  -5   7   6      356.69      361.28     47.35 o 
  -4   7   6       16.52        5.21     11.21 o 
  -3   7   6      277.60      279.81     18.39 o 
  -2   7   6        9.40       -1.20      6.61 o 
  -1   7   6     2093.12     1923.55     47.88 o 
   0   7   6      846.10      816.51     31.52 o 
   1   7   6       62.21       83.48     11.06 o 
   2   7   6       61.80       59.49     10.74 o 
   3   7   6      134.70      140.55     13.46 o 
   4   7   6      199.56      223.71     18.45 o 
   5   7   6     1576.99     1409.04     53.98 o 
   6   7   6        0.60        2.85     13.71 o 
   7   7   6      166.50      158.22     20.14 o 
   8   7   6       73.48       76.40     21.45 o 
   9   7   6       57.24       56.79     19.75 o 
  10   7   6      307.31      303.17     42.03 o 
  11   7   6       49.37       68.99     23.47 o 
  -9   8   6       86.48       33.78     21.37 o 
  -8   8   6      140.09       95.00     21.34 o 
  -7   8   6        8.48       14.09     17.42 o 
  -6   8   6       22.82       10.73     15.43 o 
  -5   8   6      352.90      335.61     23.81 o 
  -4   8   6      712.28      704.24     31.32 o 
  -3   8   6      105.97       76.75     13.52 o 
  -2   8   6       33.77       43.68     11.57 o 
  -1   8   6      145.67      185.42     12.13 o 
   0   8   6      348.04      334.51     15.07 o 
   1   8   6      443.39      368.21     16.08 o 
   2   8   6      592.67      644.43     21.22 o 
   3   8   6      123.52      145.91     14.41 o 
   4   8   6      322.18      382.04     20.99 o 
   5   8   6      141.67      158.80     25.18 o 
   6   8   6      397.12      454.52     29.37 o 
   7   8   6       21.25        9.04     15.63 o 
   8   8   6       13.41       -0.63     17.26 o 
   9   8   6       89.53       95.96     22.20 o 
  10   8   6       31.15       27.99     21.81 o 
  11   8   6      125.78      125.46     26.15 o 
  -9   9   6       16.62        2.85     21.47 o 
  -8   9   6      100.89       91.99     21.96 o 
  -7   9   6        8.06       -6.07     18.07 o 
  -6   9   6      251.53      232.00     23.15 o 
  -5   9   6       12.00       39.64     15.37 o 
  -4   9   6      105.09       87.36     16.52 o 
  -3   9   6      177.78      174.72     30.45 o 
  -2   9   6      249.29      230.02     24.42 o 
  -1   9   6      319.46      287.86     15.41 o 
   0   9   6      361.75      354.66     16.59 o 
   1   9   6       12.94        0.60     10.30 o 
   2   9   6      134.69      174.18     27.23 o 
   3   9   6       37.57       60.48     12.75 o 
   4   9   6      381.87      423.45     46.41 o 
   5   9   6      834.33      796.33     38.59 o 
   6   9   6      196.83      228.72     37.43 o 
   7   9   6      133.33      145.62     22.51 o 
   8   9   6       73.66       54.58     36.56 o 
   9   9   6      327.18      336.67     31.95 o 
  10   9   6      187.86      179.91     27.91 o 
  11   9   6        3.22      -20.49     21.52 o 
  -8  10   6        2.26       11.07     20.52 o 
  -7  10   6       56.48       55.00     19.77 o 
  -6  10   6       20.61       30.41     17.27 o 
  -5  10   6      264.71      250.44     31.37 o 
  -4  10   6      420.08      441.49     27.28 o 
  -3  10   6      351.92      316.41     23.57 o 
  -2  10   6        4.08       -0.46     12.58 o 
  -1  10   6       14.14        1.67     26.49 o 
   0  10   6      469.49      445.93     22.80 o 
   1  10   6     1060.63     1054.31     37.56 o 
   2  10   6      104.41      142.78     15.78 o 
   3  10   6      154.77      168.53     21.04 o 
   4  10   6       47.59       57.61     17.56 o 
   5  10   6      850.68      789.96     39.40 o 
   6  10   6       35.86       33.82     18.19 o 
   7  10   6       83.43       93.80     22.06 o 
   8  10   6       90.20       77.91     22.49 o 
   9  10   6       19.11       -2.12     19.95 o 
  10  10   6       20.45       13.52     21.97 o 
  -7  11   6        3.29       -7.79     19.48 o 
  -6  11   6       48.39       35.44     19.09 o 
  -5  11   6        1.35      -11.04     16.30 o 
  -4  11   6      253.48      238.18     23.73 o 
  -3  11   6      981.68      953.35     50.36 o 
  -2  11   6      527.79      456.78     91.73 o 
  -1  11   6      392.81      388.23     33.85 o 
   0  11   6       18.12       10.40     12.53 o 
   1  11   6      711.33      676.24     29.00 o 
   2  11   6      534.17      475.83     24.78 o 
   3  11   6       42.01       62.65     17.77 o 
   4  11   6      304.58      330.23     28.19 o 
   5  11   6       29.05       34.91     18.72 o 
   6  11   6       37.79       26.09     18.81 o 
   7  11   6        0.72      -11.76     18.52 o 
   8  11   6       21.23       21.65     20.59 o 
   9  11   6        9.32       30.87     22.91 o 
  10  11   6        2.56      -29.77     31.52 o 
  -7  12   6       21.16       -5.51     25.56 o 
  -6  12   6        3.12       11.66     29.55 o 
  -5  12   6       61.28       26.02     24.56 o 
  -4  12   6      129.89      104.92     26.87 o 
  -3  12   6        7.67        8.68     22.56 o 
  -2  12   6      760.36      711.28     43.57 o 
  -1  12   6      143.44       89.62     24.76 o 
   0  12   6      579.77      537.88     38.52 o 
   1  12   6       94.93       67.55     15.94 o 
   2  12   6       93.33      118.46     17.22 o 
   3  12   6       45.39       37.15     17.98 o 
   4  12   6       94.88       81.54     21.14 o 
   5  12   6      228.38      215.99     27.36 o 
   6  12   6        0.33      -16.93     21.45 o 
   7  12   6        2.38      -13.59     19.44 o 
   8  12   6        0.33        4.77     21.61 o 
   9  12   6       54.33       42.04     24.74 o 
  -6  13   6       43.91       14.93     27.96 o 
  -5  13   6        2.27       -8.89     31.52 o 
  -4  13   6      241.39      252.86     33.81 o 
  -3  13   6      454.94      373.22     37.54 o 
  -2  13   6        0.75      -21.03     21.03 o 
  -1  13   6        3.04       19.26     22.60 o 
   0  13   6      133.40      114.86     42.03 o 
   1  13   6      273.41      272.85     22.82 o 
   2  13   6      109.94      119.58     21.70 o 
   3  13   6       64.35       66.78     19.99 o 
   4  13   6        5.94       -7.79     18.30 o 
   5  13   6      113.36       92.05     23.23 o 
   6  13   6       32.52       28.04     42.47 o 
   7  13   6       30.75       17.21     21.75 o 
   8  13   6       26.38        0.81     22.75 o 
  -5  14   6        5.52       15.18     27.33 o 
  -4  14   6       23.26       43.15     39.84 o 
  -3  14   6      156.48      187.24     32.35 o 
  -2  14   6       59.91       30.32     45.75 o 
  -1  14   6       41.54        9.68     23.98 o 
   0  14   6        0.70      -14.71     45.75 o 
   1  14   6       67.40       51.76     23.03 o 
   2  14   6       39.02       31.34     18.91 o 
   3  14   6        6.33       12.26     19.15 o 
   4  14   6       18.64       21.52     26.27 o 
   5  14   6      115.15      113.48     25.65 o 
   6  14   6       13.04       13.79     22.13 o 
   7  14   6       17.74        6.07     27.80 o 
  -3  15   6        0.35      -15.32     38.53 o 
  -2  15   6       86.79       79.82     37.65 o 
  -1  15   6       10.44       27.08     26.00 o 
   0  15   6       64.98       40.00     25.61 o 
   1  15   6      106.40      154.99     39.40 o 
   2  15   6       72.70       74.87     37.22 o 
   3  15   6       40.88       37.46     21.66 o 
   4  15   6       14.42       21.07     31.52 o 
   5  15   6       64.54       63.25     24.72 o 
   6  15   6      168.66      171.63     39.84 o 
  -1  16   6        0.73      -17.95     37.65 o 
   3  16   6       24.40       31.40     27.58 o 
  -2 -13   7       32.75       52.97     25.31 o 
  -1 -13   7        7.04      -13.26     22.18 o 
   0 -13   7      104.28       76.24     24.74 o 
   1 -13   7        8.14       33.51     22.92 o 
   2 -13   7        8.74      -12.71     25.90 o 
   3 -13   7       20.97      -12.06     43.13 o 
   4 -13   7       11.78      -24.52     55.17 o 
  -4 -12   7        2.81       46.74     27.15 o 
  -3 -12   7        1.75      -11.87     21.87 o 
  -2 -12   7       66.69       90.39     28.68 o 
  -1 -12   7      238.57      215.58     34.59 o 
   0 -12   7       16.26       13.02     22.99 o 
   1 -12   7       13.78       -4.69     18.52 o 
   2 -12   7        0.51        0.99     26.08 o 
   3 -12   7       13.33       -1.26     20.44 o 
   4 -12   7      147.12      147.87     36.29 o 
   5 -12   7       37.98       54.68     33.72 o 
   6 -12   7       47.43      -25.39     52.98 o 
  -5 -11   7       40.11       63.89     24.52 o 
  -4 -11   7        0.22       10.79     20.65 o 
  -3 -11   7        8.23        0.28     19.42 o 
  -2 -11   7        3.42       11.71     19.76 o 
  -1 -11   7      111.14      129.70     24.35 o 
   0 -11   7       98.23       93.83     20.25 o 
   1 -11   7       65.20       30.79     19.11 o 
   2 -11   7       28.21       -7.39     18.46 o 
   3 -11   7      111.71       95.84     22.70 o 
   4 -11   7       22.37        3.75     46.41 o 
   5 -11   7      129.62      126.12     35.12 o 
   6 -11   7        0.03      -15.00     36.78 o 
   7 -11   7       99.58      117.91     35.13 o 
  -6 -10   7        4.92       34.23     21.29 o 
  -5 -10   7        1.60       31.33     20.47 o 
  -4 -10   7       38.47       -1.55     18.90 o 
  -3 -10   7       29.56       -3.29     17.77 o 
  -2 -10   7       63.89       77.75     21.46 o 
  -1 -10   7      387.24      388.76     32.08 o 
   0 -10   7        1.90      -16.44     16.44 o 
   1 -10   7       10.95       18.72     17.22 o 
   2 -10   7        2.29      -16.55     16.55 o 
   3 -10   7      404.75      389.06     28.60 o 
   4 -10   7      280.97      279.09     46.69 o 
   5 -10   7       41.21       20.73     26.65 o 
   6 -10   7       45.36       -0.07     27.02 o 
   7 -10   7       20.87        1.89     27.45 o 
   8 -10   7       81.38       84.19     33.06 o 
  -7  -9   7        0.51        1.77     20.07 o 
  -6  -9   7       15.94        2.53     26.27 o 
  -5  -9   7       73.24       63.69     21.05 o 
  -4  -9   7       42.27       77.36     19.75 o 
  -3  -9   7      159.14      130.86     22.60 o 
  -2  -9   7       50.15       36.70     19.01 o 
  -1  -9   7      860.30      852.74     37.37 o 
   0  -9   7      660.11      706.40     40.25 o 
   1  -9   7       71.37       71.31     17.83 o 
   2  -9   7      174.13      169.79     20.99 o 
   3  -9   7       84.94       68.41     18.16 o 
   4  -9   7      804.50      811.19     36.29 o 
   5  -9   7      124.33      143.01     30.72 o 
   6  -9   7       68.68       53.62     28.08 o 
   7  -9   7       33.89       12.42     26.46 o 
   8  -9   7        4.79        3.30     53.63 o 
   9  -9   7       56.92       62.94     30.62 o 
  -8  -8   7       13.25       15.83     49.04 o 
  -7  -8   7       55.02       72.65     34.15 o 
  -6  -8   7       25.98       34.33     22.55 o 
  -5  -8   7       95.46      128.64     22.43 o 
  -4  -8   7      211.59      215.13     25.17 o 
  -3  -8   7        0.13       -3.14     26.93 o 
  -2  -8   7      401.30      381.88     64.14 o 
  -1  -8   7        0.69       -0.42     15.21 o 
   0  -8   7      325.48      357.29     30.02 o 
   1  -8   7      281.77      314.35     23.00 o 
   2  -8   7      196.03      240.87     22.07 o 
   3  -8   7      315.11      333.51     27.11 o 
   4  -8   7       45.15       32.85     16.61 o 
   5  -8   7      318.35      334.04     25.16 o 
   6  -8   7        3.52      -13.05     22.48 o 
   7  -8   7      106.85      106.61     28.19 o 
   8  -8   7       45.63       51.23     27.77 o 
   9  -8   7        0.25      -25.65     25.65 o 
  -8  -7   7      159.03      159.08     26.15 o 
  -7  -7   7       10.42       20.54     19.54 o 
  -6  -7   7       93.41       94.56     21.28 o 
  -5  -7   7      202.00      222.81     27.15 o 
  -4  -7   7       18.67        1.71     15.26 o 
  -3  -7   7      333.37      354.80     27.66 o 
  -2  -7   7        0.53      -10.05     13.76 o 
  -1  -7   7      410.35      445.43     25.59 o 
   0  -7   7      297.78      270.75     25.40 o 
   1  -7   7      156.92      158.26     23.78 o 
   2  -7   7       40.71       33.41     14.76 o 
   3  -7   7      295.25      317.70     23.45 o 
   4  -7   7      914.55      899.53     56.50 o 
   5  -7   7       14.99       -0.49     14.96 o 
   6  -7   7        4.23        5.17     33.28 o 
   7  -7   7       17.34        6.50     30.43 o 
   8  -7   7       33.92       30.32     24.85 o 
   9  -7   7      116.21       66.65     50.13 o 
  10  -7   7       24.19       10.51     26.48 o 
  -9  -6   7       35.95       54.73     43.78 o 
  -8  -6   7       31.41       17.48     19.48 o 
  -7  -6   7       14.93       17.44     31.31 o 
  -6  -6   7       99.14      112.46     21.15 o 
  -5  -6   7      154.35      207.51     24.06 o 
  -4  -6   7       89.50       75.68     18.09 o 
  -3  -6   7       24.30       26.45     15.79 o 
  -2  -6   7      177.25      152.04     26.60 o 
  -1  -6   7      305.70      301.76     28.50 o 
   0  -6   7      250.20      292.42     52.98 o 
   1  -6   7       13.61       16.70     12.55 o 
   2  -6   7       48.61       49.40     13.80 o 
   3  -6   7       33.67       31.99     13.50 o 
   4  -6   7      755.65      793.83     33.04 o 
   5  -6   7      289.60      336.89     23.54 o 
   6  -6   7      215.43      247.91     21.04 o 
   7  -6   7       63.48       51.27     24.74 o 
   8  -6   7      113.32      110.76     33.49 o 
   9  -6   7        5.59      -21.35     21.35 o 
  10  -6   7       86.34       60.49     28.90 o 
  -9  -5   7       78.76       72.98     25.44 o 
  -8  -5   7        2.53        8.20     14.93 o 
  -7  -5   7      370.85      416.22     35.57 o 
  -6  -5   7        5.44       -5.21     12.04 o 
  -5  -5   7      354.60      401.44     21.88 o 
  -4  -5   7       77.02       70.28     17.08 o 
  -3  -5   7        6.41      -11.31     11.31 o 
  -2  -5   7      484.51      518.76     25.15 o 
  -1  -5   7      270.04      273.09     19.96 o 
   0  -5   7        3.25       -1.52     10.58 o 
   1  -5   7      218.41      203.57     17.41 o 
   2  -5   7      370.56      371.34     41.06 o 
   3  -5   7       82.84       99.15     15.41 o 
   4  -5   7     1391.42     1353.50     50.22 o 
   5  -5   7        2.59      -12.67     12.67 o 
   6  -5   7      197.87      272.04     33.68 o 
   7  -5   7        3.07      -18.79     18.79 o 
   8  -5   7      289.22      325.68     32.71 o 
   9  -5   7      197.13      228.50     74.87 o 
  10  -5   7       13.23      -20.55     29.55 o 
  11  -5   7       51.48       41.11     25.83 o 
  -9  -4   7       35.23       56.73     24.25 o 
  -8  -4   7      260.28      245.84     28.72 o 
  -7  -4   7       91.36      114.99     17.58 o 
  -6  -4   7      850.67      984.60     56.37 o 
  -5  -4   7      415.15      453.85     25.02 o 
  -4  -4   7      116.71       90.96     13.12 o 
  -3  -4   7      285.29      340.71     16.75 o 
  -2  -4   7      120.78      114.20     18.58 o 
  -1  -4   7      243.31      214.72     18.43 o 
   0  -4   7     1005.47      855.45     32.30 o 
   1  -4   7      433.05      384.63     23.38 o 
   2  -4   7      254.89      272.76     18.61 o 
   3  -4   7      134.48      172.64     15.92 o 
   4  -4   7     1832.02     1853.23     57.01 o 
   5  -4   7     1036.88     1210.25     41.43 o 
   6  -4   7      266.71      267.71     22.03 o 
   7  -4   7      228.07      269.76     32.31 o 
   8  -4   7        0.37       20.05     19.19 o 
   9  -4   7      234.46      257.14     38.97 o 
  10  -4   7       79.36       58.14     23.85 o 
  11  -4   7       61.54       50.06     25.03 o 
 -10  -3   7       71.13       59.69     24.49 o 
  -9  -3   7       47.23       35.40     21.98 o 
  -8  -3   7        0.73        5.28     18.28 o 
  -7  -3   7        5.24       13.08     20.03 o 
  -6  -3   7       76.46       64.31     13.20 o 
  -5  -3   7      248.14      262.70     31.27 o 
  -4  -3   7      717.08      698.32     23.83 o 
  -3  -3   7       26.24       24.18      8.69 o 
  -2  -3   7      401.77      373.65     16.31 o 
  -1  -3   7      215.86      212.15     14.47 o 
   0  -3   7      429.32      439.03     26.61 o 
   1  -3   7     1960.90     1840.90     55.01 o 
   2  -3   7       17.03        6.86      9.67 o 
   3  -3   7     1217.04     1270.98     45.81 o 
   4  -3   7      162.20      139.26     15.28 o 
   5  -3   7      611.45      731.74     29.11 o 
   6  -3   7     1264.94     1433.46     48.09 o 
   7  -3   7      169.19      182.94     17.77 o 
   8  -3   7      760.19      716.58     40.18 o 
   9  -3   7       48.47       38.06     20.15 o 
  10  -3   7       24.55        1.08     39.19 o 
  11  -3   7        1.77      -17.51     25.39 o 
 -10  -2   7        0.66      -13.91     22.18 o 
  -9  -2   7       14.47       11.03     20.09 o 
  -8  -2   7       35.48       54.31     20.49 o 
  -7  -2   7       20.99       28.61     18.61 o 
  -6  -2   7      221.72      243.40     22.18 o 
  -5  -2   7      168.25      181.61     13.52 o 
  -4  -2   7       43.72       47.23      9.95 o 
  -3  -2   7     1215.58     1243.60     34.61 o 
  -2  -2   7       74.98       61.12      8.63 o 
  -1  -2   7     1174.76     1076.98     30.06 o 
   0  -2   7       51.13       57.14     13.52 o 
   1  -2   7      405.08      409.66     15.43 o 
   2  -2   7      860.76      682.70     21.22 o 
   3  -2   7       17.36       35.88      8.34 o 
   4  -2   7     1325.05     1275.75     34.66 o 
   5  -2   7      609.41      719.34     23.66 o 
   6  -2   7        5.68       -8.38      8.38 o 
   7  -2   7       88.93       69.40     12.83 o 
   8  -2   7      243.20      211.63     22.54 o 
   9  -2   7       36.58       27.43     15.58 o 
  10  -2   7      134.17      118.14     23.24 o 
  11  -2   7        0.47       25.83     27.15 o 
  12  -2   7        0.27      -14.89     26.71 o 
 -10  -1   7       22.58       21.89     22.18 o 
  -9  -1   7       42.21       33.42     21.14 o 
  -8  -1   7        8.07        8.77     17.24 o 
  -7  -1   7        2.27       -0.26     15.71 o 
  -6  -1   7      249.19      286.33     18.31 o 
  -5  -1   7      978.14     1061.63     31.51 o 
  -4  -1   7      896.76      914.46     27.69 o 
  -3  -1   7      325.66      388.41     16.39 o 
  -2  -1   7       66.41       64.23      8.70 o 
  -1  -1   7      213.42      193.21     11.70 o 
   0  -1   7      579.65      433.48     16.07 o 
   1  -1   7      246.75      344.89     24.93 o 
   2  -1   7      965.23      888.82     25.51 o 
   3  -1   7       43.21       58.31      8.15 o 
   4  -1   7      849.54      797.32     36.91 o 
   5  -1   7       92.18       85.08      9.89 o 
   6  -1   7        6.07        8.18      8.55 o 
   7  -1   7        1.21      -10.68     10.68 o 
   8  -1   7        2.50       -5.35     15.04 o 
   9  -1   7       11.92       18.54     11.94 o 
  10  -1   7      159.00      117.40     42.69 o 
  11  -1   7        3.21       19.88     19.67 o 
  12  -1   7       11.95        0.00     28.46 o 
 -10   0   7        5.99        9.19     21.03 o 
  -9   0   7       97.30      119.69     23.93 o 
  -8   0   7      214.41      238.92     27.36 o 
  -7   0   7        0.68      -12.34     21.67 o 
  -6   0   7       12.20        8.96     12.22 o 
  -5   0   7      155.47      197.88     28.82 o 
  -4   0   7     1650.33     1663.73     43.47 o 
  -3   0   7       41.32       19.72      7.63 o 
  -2   0   7     1967.69     2037.10     50.59 o 
  -1   0   7       39.02       45.24     10.58 o 
   0   0   7     4815.48     4717.87    108.02 o 
   1   0   7     1984.05     2072.89     50.87 o 
   2   0   7     1089.03     1044.49     28.58 o 
   3   0   7     2354.45     2394.06     57.99 o 
   4   0   7     1098.68      958.98     27.37 o 
   5   0   7      169.67      171.89     17.25 o 
   6   0   7       53.64       61.24     13.38 o 
   7   0   7        1.08        1.40      8.93 o 
   8   0   7      372.09      368.88     20.16 o 
   9   0   7      365.68      355.98     28.31 o 
  10   0   7       30.96       23.58     19.24 o 
  11   0   7       40.17       31.77     20.24 o 
  12   0   7        1.45       -3.64     21.57 o 
 -10   1   7       16.57        7.09     21.35 o 
  -9   1   7        8.62        0.09     18.41 o 
  -8   1   7      138.38      169.10     33.06 o 
  -7   1   7       43.48       44.79     17.13 o 
  -6   1   7      551.19      522.15     40.60 o 
  -5   1   7      793.72      849.29     28.56 o 
  -4   1   7      281.07      310.41     15.65 o 
  -3   1   7      906.90     1047.58     29.58 o 
  -2   1   7       26.22       36.76      7.71 o 
  -1   1   7     1224.92     1275.63     33.49 o 
   0   1   7     1585.94     1535.46     40.70 o 
   1   1   7     3202.73     3179.37     86.59 o 
   2   1   7      590.34      461.24     15.73 o 
   3   1   7       10.97        0.23      5.58 o 
   4   1   7     1296.30     1181.52     31.78 o 
   5   1   7      814.88      706.36     22.43 o 
   6   1   7      151.62      168.00     12.51 o 
   7   1   7       67.87       77.05     11.13 o 
   8   1   7      103.98      111.80     13.37 o 
   9   1   7      124.34      142.96     16.95 o 
  10   1   7      567.66      564.49     35.64 o 
  11   1   7        0.09      -19.92     19.92 o 
  12   1   7       35.24        3.50     35.90 o 
 -10   2   7       38.85       27.64     22.80 o 
  -9   2   7      102.12       86.50     23.61 o 
  -8   2   7       33.12       70.07     28.90 o 
  -7   2   7       38.41       56.62     15.30 o 
  -6   2   7      179.50      158.51     17.56 o 
  -5   2   7      731.71      731.07     30.43 o 
  -4   2   7      533.84      610.70     23.19 o 
  -3   2   7        3.11        3.66      7.33 o 
  -2   2   7      461.36      477.41     16.85 o 
  -1   2   7        0.06       -5.50      5.50 o 
   0   2   7     4041.95     3670.52     84.94 o 
   1   2   7     2284.58     2000.71     79.52 o 
   2   2   7        7.06        0.12      6.83 o 
   3   2   7      700.24      639.03     24.05 o 
   4   2   7     1328.36     1342.17     35.16 o 
   5   2   7      152.75      175.77     11.65 o 
   6   2   7      907.24      905.32     27.62 o 
   7   2   7        0.61       -8.70      8.70 o 
   8   2   7      795.78      761.34     26.87 o 
   9   2   7      152.72      134.69     17.01 o 
  10   2   7      390.41      405.13     25.36 o 
  11   2   7       24.62       -7.88     31.96 o 
  12   2   7       34.44       57.79     37.65 o 
 -10   3   7        6.20        3.59     21.38 o 
  -9   3   7      193.74      206.64     28.64 o 
  -8   3   7      109.39       75.29     20.26 o 
  -7   3   7       16.16       29.77     14.15 o 
  -6   3   7       23.19       21.74     15.83 o 
  -5   3   7       99.22       82.35     13.85 o 
  -4   3   7      116.91      101.10     13.34 o 
  -3   3   7      315.58      320.09     14.48 o 
  -2   3   7      438.51      415.33     17.63 o 
  -1   3   7     1208.42     1189.53     37.35 o 
   0   3   7     1308.06     1433.12     43.05 o 
   1   3   7      861.29      904.08     30.39 o 
   2   3   7     1020.47      963.37     31.73 o 
   3   3   7       41.77       63.06     10.11 o 
   4   3   7     3307.83     2951.70     81.81 o 
   5   3   7      550.83      425.81     16.68 o 
   6   3   7     1144.41     1101.09     31.54 o 
   7   3   7      312.05      298.01     20.92 o 
   8   3   7      660.22      699.76     28.08 o 
   9   3   7      593.04      614.69     27.86 o 
  10   3   7        1.01       -9.80     18.83 o 
  11   3   7      107.98       63.05     35.46 o 
  12   3   7        2.74       45.97     36.78 o 
 -10   4   7       19.04       35.98     23.74 o 
  -9   4   7        2.59      -15.76     18.85 o 
  -8   4   7       10.34       10.87     15.67 o 
  -7   4   7       64.51       12.31     22.33 o 
  -6   4   7       28.70       14.58     12.40 o 
  -5   4   7       65.52       73.34     13.65 o 
  -4   4   7      340.39      383.46     20.59 o 
  -3   4   7      138.93      170.65     13.02 o 
  -2   4   7      167.07      158.18     10.34 o 
  -1   4   7       13.80       11.59      5.79 o 
   0   4   7     2328.53     2296.57     65.06 o 
   1   4   7     1719.21     1578.76     46.89 o 
   2   4   7       22.57       47.73      9.26 o 
   3   4   7     1956.59     1804.09     53.13 o 
   4   4   7      383.18      342.20     18.29 o 
   5   4   7     2917.29     2678.42     64.90 o 
   6   4   7       55.09       69.74     10.68 o 
   7   4   7      594.36      634.82     25.38 o 
   8   4   7      615.82      621.35     33.28 o 
   9   4   7      113.01      128.78     21.96 o 
  10   4   7      315.95      330.10     34.81 o 
  11   4   7        9.28      -19.39     19.39 o 
  12   4   7       32.15       32.84     36.34 o 
 -10   5   7       17.08       16.05     23.36 o 
  -9   5   7       93.91       79.06     44.22 o 
  -8   5   7       45.46       19.29     17.47 o 
  -7   5   7        0.85       -4.16     14.02 o 
  -6   5   7        0.76        2.16     13.62 o 
  -5   5   7      172.02      184.27     18.28 o 
  -4   5   7      355.55      407.76     22.02 o 
  -3   5   7      380.08      366.25     37.93 o 
  -2   5   7       81.66       77.36      8.46 o 
  -1   5   7        3.26       -0.53      5.58 o 
   0   5   7     1418.76     1218.66     38.62 o 
   1   5   7     1947.13     1611.63     48.31 o 
   2   5   7     1368.52     1252.95     39.60 o 
   3   5   7      453.50      341.91     19.20 o 
   4   5   7      345.27      366.05     19.84 o 
   5   5   7      120.82      137.76     14.60 o 
   6   5   7      937.32      953.51     34.31 o 
   7   5   7       76.25       69.74     17.30 o 
   8   5   7      245.36      313.55     27.42 o 
   9   5   7       85.95      110.18     21.69 o 
  10   5   7       17.57       -3.72     18.89 o 
  11   5   7        0.59       17.63     21.43 o 
  12   5   7        0.04       -4.82     32.84 o 
  -9   6   7        1.23      -14.93     18.53 o 
  -8   6   7       46.82       31.20     17.66 o 
  -7   6   7      177.84      112.47     18.45 o 
  -6   6   7       44.37       76.48     16.17 o 
  -5   6   7       51.26       48.99     13.87 o 
  -4   6   7        3.45       15.82     10.98 o 
  -3   6   7      184.20      177.57     15.03 o 
  -2   6   7       33.02       32.97      7.50 o 
  -1   6   7      499.45      391.12     19.00 o 
   0   6   7     1225.16     1036.41     46.25 o 
   1   6   7       28.18       30.37      9.16 o 
   2   6   7       83.43       80.31     11.33 o 
   3   6   7       37.68       36.67     10.11 o 
   4   6   7      343.39      341.06     19.55 o 
   5   6   7      252.94      238.87     17.52 o 
   6   6   7      695.05      699.79     34.47 o 
   7   6   7      193.73      230.16     31.09 o 
   8   6   7       22.87       -1.73     21.23 o 
   9   6   7      120.25      107.14     22.57 o 
  10   6   7       70.12       99.34     46.19 o 
  11   6   7        0.85       24.65     22.19 o 
  -9   7   7       85.50       73.19     22.22 o 
  -8   7   7        5.40       25.58     18.32 o 
  -7   7   7      238.86      214.69     34.19 o 
  -6   7   7        2.41      -10.37     13.88 o 
  -5   7   7      338.47      366.34     35.43 o 
  -4   7   7      721.34      686.23     29.68 o 
  -3   7   7      222.94      216.86     18.65 o 
  -2   7   7      266.85      278.64     17.92 o 
  -1   7   7       27.52       31.63      9.32 o 
   0   7   7     1874.97     1795.57     53.83 o 
   1   7   7     1751.80     1690.37     51.30 o 
   2   7   7       36.62       25.59     10.11 o 
   3   7   7       31.90       22.89     10.41 o 
   4   7   7      368.14      385.59     26.97 o 
   5   7   7      992.91      921.21     33.87 o 
   6   7   7       34.13       45.92     16.25 o 
   7   7   7       27.18       18.44     26.93 o 
   8   7   7      127.25      134.17     21.66 o 
   9   7   7       40.56       25.44     21.89 o 
  10   7   7       28.56        5.71     21.21 o 
  11   7   7       31.61       32.37     23.31 o 
  -9   8   7       84.28       54.45     22.64 o 
  -8   8   7      104.96       77.16     31.97 o 
  -7   8   7        0.36       -3.40     16.51 o 
  -6   8   7       54.43       44.03     17.06 o 
  -5   8   7        0.36       -1.98     13.43 o 
  -4   8   7      356.11      308.78     21.85 o 
  -3   8   7      643.92      638.39     28.54 o 
  -2   8   7        8.38       10.68     14.39 o 
  -1   8   7      372.32      352.59     19.32 o 
   0   8   7       71.46       73.84     11.61 o 
   1   8   7      540.23      488.78     22.60 o 
   2   8   7       91.00       80.80     12.67 o 
   3   8   7        2.16        2.78     10.21 o 
   4   8   7      151.44      164.85     15.76 o 
   5   8   7        0.85       -6.12     14.23 o 
   6   8   7       83.54      113.86     19.63 o 
   7   8   7       28.27       36.78     17.65 o 
   8   8   7       21.85       21.00     18.11 o 
   9   8   7      393.75      404.34     37.00 o 
  10   8   7      137.43      160.28     27.78 o 
  11   8   7       11.12       11.05     23.38 o 
  -8   9   7       36.11       32.84     20.44 o 
  -7   9   7       94.03       73.62     19.80 o 
  -6   9   7       53.39       49.06     17.61 o 
  -5   9   7      194.70      166.39     26.01 o 
  -4   9   7        0.22        0.09     26.65 o 
  -3   9   7       28.86       32.31     18.14 o 
  -2   9   7      341.97      351.22     30.49 o 
  -1   9   7      157.50      140.55     27.15 o 
   0   9   7      384.38      350.51     20.29 o 
   1   9   7      104.37      119.72     14.49 o 
   2   9   7        1.59       12.75     10.73 o 
   3   9   7        1.59        3.49     11.25 o 
   4   9   7      201.42      227.36     22.01 o 
   5   9   7      597.29      588.13     33.35 o 
   6   9   7       31.12       17.42     34.37 o 
   7   9   7       21.09       20.70     17.49 o 
   8   9   7      126.69       85.95     22.32 o 
   9   9   7       69.79       81.17     24.08 o 
  10   9   7      330.01      258.49     31.29 o 
  -8  10   7       34.45       25.53     27.67 o 
  -7  10   7       49.37       14.96     23.85 o 
  -6  10   7       10.18       10.85     22.40 o 
  -5  10   7      135.67      125.99     45.97 o 
  -4  10   7      294.80      337.39     57.36 o 
  -3  10   7      413.11      397.91     34.47 o 
  -2  10   7      237.90      177.29     26.62 o 
  -1  10   7      174.37      184.59     25.69 o 
   0  10   7       72.65       71.63     13.60 o 
   1  10   7      329.27      344.69     21.97 o 
   2  10   7      326.93      328.07     22.42 o 
   3  10   7        1.03       -9.50     14.31 o 
   4  10   7       88.33       68.77     18.45 o 
   5  10   7      146.77      169.75     23.74 o 
   6  10   7       85.03       96.59     21.51 o 
   7  10   7      139.29      149.52     28.90 o 
   8  10   7      166.70      164.44     25.85 o 
   9  10   7      105.84       97.51     24.87 o 
  10  10   7        0.07       13.38     30.21 o 
  -7  11   7       77.06       28.41     26.46 o 
  -6  11   7        1.56      -29.33     29.33 o 
  -5  11   7       17.46       19.05     23.86 o 
  -4  11   7        0.23       -7.97     21.12 o 
  -3  11   7      167.91      169.81     28.71 o 
  -2  11   7      241.29      258.17     31.06 o 
  -1  11   7      101.24      108.48     24.14 o 
   0  11   7      130.37      166.60     51.01 o 
   1  11   7        3.15        8.90     12.63 o 
   2  11   7      308.52      276.85     21.34 o 
   3  11   7      118.60      122.79     16.92 o 
   4  11   7      519.24      531.48     33.97 o 
   5  11   7      426.79      393.69     42.91 o 
   6  11   7       32.75       33.08     42.69 o 
   7  11   7       37.26       62.91     22.56 o 
   8  11   7        8.55        7.88     20.41 o 
   9  11   7      152.13       91.57     25.36 o 
  -6  12   7        0.06      -24.41     24.41 o 
  -5  12   7       40.90       53.59     26.49 o 
  -4  12   7       72.88       48.65     25.12 o 
  -3  12   7       26.16       37.12     23.37 o 
  -2  12   7      462.43      412.23     81.66 o 
  -1  12   7       66.16       82.71     24.60 o 
   0  12   7       32.07       11.38     28.90 o 
   1  12   7      446.71      395.46     43.12 o 
   2  12   7        4.97       -4.21     13.80 o 
   3  12   7      185.67      225.15     24.90 o 
   4  12   7        1.56       -8.98     18.09 o 
   5  12   7      333.49      351.65     31.33 o 
   6  12   7      300.84      293.20     30.70 o 
   7  12   7        4.13      -19.26     19.26 o 
   8  12   7        3.99      -14.45     20.81 o 
   9  12   7        4.56       36.24     23.99 o 
  -5  13   7        6.19       -6.72     24.80 o 
  -4  13   7       67.34       47.12     26.58 o 
  -3  13   7      220.86      223.79     32.18 o 
  -2  13   7        2.92       13.10     23.34 o 
  -1  13   7      201.18      268.90     33.09 o 
   0  13   7       55.77       49.19     23.65 o 
   1  13   7       41.55       78.98     60.42 o 
   2  13   7      158.26      181.46     23.98 o 
   3  13   7       26.40      -13.77     17.67 o 
   4  13   7      143.97      103.02     47.72 o 
   5  13   7       30.59       41.85     22.37 o 
   6  13   7       27.06        5.59     21.69 o 
   7  13   7       21.09       25.17     22.59 o 
   8  13   7        8.62        6.50     23.68 o 
  -4  14   7        0.40      -17.04     25.18 o 
  -3  14   7       92.89       94.45     28.77 o 
  -2  14   7       94.68      141.26     39.19 o 
  -1  14   7       94.68       56.61     26.44 o 
   0  14   7       96.05       81.80     42.69 o 
   1  14   7        3.37       17.31     39.40 o 
   2  14   7       78.20       49.80     20.79 o 
   3  14   7       51.18       63.51     21.61 o 
   4  14   7      104.27       96.01     23.25 o 
   5  14   7      226.35      194.09     27.99 o 
   6  14   7       67.44       42.64     24.31 o 
   7  14   7        0.38      -22.44     22.44 o 
  -3  15   7       10.02       -4.79     26.24 o 
  -2  15   7       24.30       20.91     25.85 o 
  -1  15   7        0.52       -1.96     25.83 o 
   0  15   7        8.47      -34.33     35.03 o 
   1  15   7       14.76        8.76     31.96 o 
   2  15   7       42.86       51.66     35.03 o 
   3  15   7        0.50       11.17     24.96 o 
   4  15   7       26.18       12.13     22.37 o 
   5  15   7        9.23        7.59     23.34 o 
   0  16   7        0.36        8.76     38.53 o 
   1  16   7       19.68       -4.82     36.34 o 
   2  16   7       62.04       97.64     40.28 o 
   3  16   7        0.21      -31.09     31.09 o 
  -3 -12   8        2.87      -12.49     22.11 o 
  -2 -12   8       15.99       38.28     23.89 o 
  -1 -12   8      128.26      102.74     49.48 o 
   0 -12   8       14.54       20.14     34.59 o 
   1 -12   8        1.47      -24.20     24.20 o 
   2 -12   8        2.29        4.67     20.52 o 
   3 -12   8        2.59      -21.98     21.98 o 
   4 -12   8       30.34        6.69     32.51 o 
   5 -12   8       29.40       -3.94     53.85 o 
  -4 -11   8        4.33       -4.60     25.18 o 
  -3 -11   8       11.63        2.73     21.61 o 
  -2 -11   8       15.06       11.88     21.61 o 
  -1 -11   8       34.22       61.35     23.23 o 
   0 -11   8        6.58       20.42     22.30 o 
   1 -11   8       23.02        6.92     19.65 o 
   2 -11   8        0.21      -17.39     18.93 o 
   3 -11   8      123.22       94.83     29.47 o 
   4 -11   8       43.30       34.09     31.01 o 
   5 -11   8       68.04       38.57     31.66 o 
   6 -11   8       37.48        1.26     30.45 o 
  -5 -10   8        0.13        1.49     19.71 o 
  -4 -10   8        0.37        3.52     33.49 o 
  -3 -10   8        0.60       -5.28     19.27 o 
  -2 -10   8       20.02       17.80     20.47 o 
  -1 -10   8      164.27      160.75     25.88 o 
   0 -10   8       52.32       36.77     20.12 o 
   1 -10   8        5.87        2.28     18.16 o 
   2 -10   8      185.12      164.06     25.15 o 
   3 -10   8       22.47       -5.64     19.39 o 
   4 -10   8      489.93      495.17     38.31 o 
   5 -10   8       16.08       -5.54     27.54 o 
   6 -10   8       64.63       22.54     47.29 o 
   7 -10   8        6.84      -27.62     27.62 o 
  -6  -9   8        3.13       -0.71     28.02 o 
  -5  -9   8       27.77       11.48     18.87 o 
  -4  -9   8       66.95       60.03     20.69 o 
  -3  -9   8       36.97       43.27     20.06 o 
  -2  -9   8       12.88       17.44     25.83 o 
  -1  -9   8        1.08        8.44     19.05 o 
   0  -9   8       94.70      122.71     20.56 o 
   1  -9   8      222.24      204.97     39.72 o 
   2  -9   8      143.76      108.28     20.67 o 
   3  -9   8      241.84      214.08     27.45 o 
   4  -9   8      321.87      329.23     45.71 o 
   5  -9   8      298.19      278.37     26.34 o 
   6  -9   8       10.20      -14.00     25.27 o 
   7  -9   8      165.70      134.27     65.24 o 
   8  -9   8        3.72       -8.21     26.65 o 
  -7  -8   8       26.87       37.88     21.39 o 
  -6  -8   8       19.92       20.91     47.07 o 
  -5  -8   8        4.13        8.93     22.77 o 
  -4  -8   8       91.05      102.24     21.70 o 
  -3  -8   8      124.68      138.82     22.41 o 
  -2  -8   8      185.12      166.65     23.88 o 
  -1  -8   8     1040.53      967.98    116.24 o 
   0  -8   8       54.63       51.43     22.66 o 
   1  -8   8      897.21      849.29     52.09 o 
   2  -8   8      154.10      143.27     29.23 o 
   3  -8   8      326.26      321.40     25.79 o 
   4  -8   8      294.10      291.49     32.69 o 
   5  -8   8      115.49      119.42     20.81 o 
   6  -8   8       35.37       20.95     24.62 o 
   7  -8   8       23.13       -9.20     24.39 o 
   8  -8   8      125.03      155.24    109.90 o 
   9  -8   8       70.78       48.24     29.99 o 
  -8  -7   8       42.47        3.27     24.08 o 
  -7  -7   8        0.17        0.24     19.60 o 
  -6  -7   8       42.17       57.50     28.24 o 
  -5  -7   8      145.78      159.47     23.32 o 
  -4  -7   8      239.75      300.58     27.98 o 
  -3  -7   8       10.44       18.31     17.49 o 
  -2  -7   8       45.84       41.19     19.00 o 
  -1  -7   8      254.25      274.62     24.43 o 
   0  -7   8      448.30      452.31     37.97 o 
   1  -7   8       55.55       35.29     15.10 o 
   2  -7   8       19.24       -4.86     38.19 o 
   3  -7   8       13.22        8.54     15.68 o 
   4  -7   8       33.23       72.12     22.32 o 
   5  -7   8        0.77        6.00     15.68 o 
   6  -7   8       35.77       -0.25     16.02 o 
   7  -7   8        5.69      -17.12     22.68 o 
   8  -7   8        0.77       -0.74     24.30 o 
   9  -7   8       18.06        9.44     35.03 o 
  -8  -6   8        1.91       15.61     21.55 o 
  -7  -6   8        4.15       12.46     18.25 o 
  -6  -6   8        0.29        3.97     25.18 o 
  -5  -6   8       86.03       90.63     20.15 o 
  -4  -6   8      185.19      196.82     23.85 o 
  -3  -6   8       37.01       32.84     17.67 o 
  -2  -6   8       42.77       69.21     16.31 o 
  -1  -6   8      219.34      177.82     19.30 o 
   0  -6   8      195.86      231.48     25.32 o 
   1  -6   8       96.88      104.63     16.44 o 
   2  -6   8       79.98       87.64     16.53 o 
   3  -6   8       88.39      116.41     17.70 o 
   4  -6   8      116.24      118.75     19.07 o 
   5  -6   8       35.30       32.87     19.62 o 
   6  -6   8       11.44       23.23     15.95 o 
   7  -6   8       70.28       70.20     25.46 o 
   8  -6   8      222.82      246.55     73.12 o 
   9  -6   8      106.48      116.37     32.40 o 
  10  -6   8        5.76      -28.27     38.31 o 
  -8  -5   8       35.08       72.24     39.84 o 
  -7  -5   8      107.14       86.97     20.67 o 
  -6  -5   8      181.72      187.70     23.41 o 
  -5  -5   8      173.19      184.77     22.89 o 
  -4  -5   8      372.62      449.62     30.18 o 
  -3  -5   8       16.31      -11.52     13.06 o 
  -2  -5   8     1489.16     1568.43     51.59 o 
  -1  -5   8      965.76      951.59     36.54 o 
   0  -5   8      100.63      105.83     16.12 o 
   1  -5   8      239.91      290.66     23.23 o 
   2  -5   8       40.44       23.67     13.32 o 
   3  -5   8      102.06      100.35     17.21 o 
   4  -5   8      241.25      262.67     21.43 o 
   5  -5   8      320.17      376.09     25.70 o 
   6  -5   8        1.75      -13.74     13.74 o 
   7  -5   8      346.67      369.57     57.06 o 
   8  -5   8       27.86       33.78     37.87 o 
   9  -5   8      324.89      239.94     66.77 o 
  10  -5   8      126.46      130.83     29.35 o 
  -9  -4   8       14.57       42.89     34.15 o 
  -8  -4   8       55.34       61.98     22.07 o 
  -7  -4   8        9.10       13.66     14.36 o 
  -6  -4   8      274.00      272.23     20.67 o 
  -5  -4   8      622.26      832.99     32.41 o 
  -4  -4   8      181.83      214.80     22.72 o 
  -3  -4   8      780.41      851.37     33.38 o 
  -2  -4   8        7.23      -10.99     10.99 o 
  -1  -4   8      277.80      300.01     20.80 o 
   0  -4   8      670.57      704.94     31.07 o 
   1  -4   8      137.14      169.25     27.20 o 
   2  -4   8        1.13      -10.51     10.51 o 
   3  -4   8      585.26      605.55     28.68 o 
   4  -4   8       40.55       41.91     31.20 o 
   5  -4   8      438.60      478.25     25.38 o 
   6  -4   8       87.59       90.36     16.68 o 
   7  -4   8      523.95      558.38     31.51 o 
   8  -4   8      226.17      244.97     44.22 o 
   9  -4   8        7.84       49.22     23.16 o 
  10  -4   8      174.93      144.65     41.81 o 
  11  -4   8        2.20        0.41     22.92 o 
  -9  -3   8      103.60      116.23     26.19 o 
  -8  -3   8       84.81      107.98     24.71 o 
  -7  -3   8        7.18       -0.88     17.45 o 
  -6  -3   8        3.48       -9.42     11.21 o 
  -5  -3   8      267.38      262.68     19.14 o 
  -4  -3   8      488.05      506.85     20.74 o 
  -3  -3   8       29.94       33.81     11.06 o 
  -2  -3   8      103.44      122.87     11.57 o 
  -1  -3   8       90.80       74.88     16.82 o 
   0  -3   8       18.84       10.40     17.72 o 
   1  -3   8      220.02      255.81     30.21 o 
   2  -3   8       67.34       64.92     16.44 o 
   3  -3   8      665.67      648.15     55.04 o 
   4  -3   8     1326.87     1260.07     42.80 o 
   5  -3   8       11.27        2.78     12.21 o 
   6  -3   8      178.56      175.55     18.05 o 
   7  -3   8        1.47        5.32     13.11 o 
   8  -3   8      308.90      276.19     22.79 o 
   9  -3   8      405.77      437.52     99.39 o 
  10  -3   8       17.41       15.00     23.21 o 
  11  -3   8       20.30       41.59     30.21 o 
  -9  -2   8        2.81       -0.66     20.36 o 
  -8  -2   8       64.98       50.19     28.02 o 
  -7  -2   8        2.12       -2.61     17.08 o 
  -6  -2   8       16.50       27.22     11.90 o 
  -5  -2   8       14.78       12.02     14.40 o 
  -4  -2   8        1.56       14.00      9.39 o 
  -3  -2   8      682.35      687.06     23.58 o 
  -2  -2   8      109.86      129.45     11.49 o 
  -1  -2   8      904.96      984.48     28.99 o 
   0  -2   8     3354.98     3370.00     80.06 o 
   1  -2   8      154.79      134.73     29.75 o 
   2  -2   8     1263.22     1207.85     33.48 o 
   3  -2   8       91.05      103.32     12.07 o 
   4  -2   8     1302.45     1163.80     43.04 o 
   5  -2   8     1015.99      965.55     39.04 o 
   6  -2   8       44.31       53.41     13.41 o 
   7  -2   8      133.74      126.89     15.91 o 
   8  -2   8       34.62       29.12     14.06 o 
   9  -2   8       34.60       43.34     21.29 o 
  10  -2   8      116.99       51.47     28.46 o 
  11  -2   8        0.52        6.13     27.58 o 
  -9  -1   8       24.87       19.09     20.33 o 
  -8  -1   8       25.67       36.04     19.64 o 
  -7  -1   8        6.44       12.32     17.13 o 
  -6  -1   8        0.79      -10.00     14.20 o 
  -5  -1   8      225.80      249.79     16.02 o 
  -4  -1   8     1048.13     1220.56     35.27 o 
  -3  -1   8        0.83        8.77      9.98 o 
  -2  -1   8      482.60      462.34     18.13 o 
  -1  -1   8        8.98      -13.65     13.65 o 
   0  -1   8     1743.58     1692.01     43.63 o 
   1  -1   8      353.88      252.29     13.80 o 
   2  -1   8      854.17      769.86     32.25 o 
   3  -1   8     1297.43     1136.06     32.02 o 
   4  -1   8        8.01       13.00      7.97 o 
   5  -1   8      605.97      662.25     22.71 o 
   6  -1   8       20.86       13.89     10.34 o 
   7  -1   8      275.12      325.40     17.80 o 
   8  -1   8       63.72       62.92     19.59 o 
   9  -1   8       10.56       -9.35     11.83 o 
  10  -1   8       20.70       -4.38     24.08 o 
  11  -1   8        6.25      -24.08     24.08 o 
  -9   0   8        6.98       25.28     21.12 o 
  -8   0   8       73.78       82.48     29.99 o 
  -7   0   8       66.05       50.07     19.02 o 
  -6   0   8        5.23       26.24     18.61 o 
  -5   0   8       87.97       87.94     11.70 o 
  -4   0   8      640.67      593.90     21.72 o 
  -3   0   8     1179.76     1271.18     35.30 o 
  -2   0   8       39.13       34.14      8.57 o 
  -1   0   8     2926.75     3003.41     71.71 o 
   0   0   8      239.30      295.27     14.37 o 
   1   0   8     2647.83     2685.72    110.72 o 
   2   0   8       83.27      123.20     10.06 o 
   3   0   8     2603.38     2484.28     60.63 o 
   4   0   8     1832.36     1621.91     42.45 o 
   5   0   8        9.04        9.22      8.64 o 
   6   0   8      190.70      226.20     20.35 o 
   7   0   8       17.20       36.47     10.42 o 
   8   0   8      177.29      189.77     15.60 o 
   9   0   8      368.26      372.65     20.71 o 
  10   0   8      122.74      131.39     39.19 o 
  11   0   8        9.90       12.70     31.96 o 
 -10   1   8       17.11       58.31     24.44 o 
  -9   1   8       11.21        4.09     20.51 o 
  -8   1   8        0.37       -4.52     18.88 o 
  -7   1   8       66.55       96.41     20.85 o 
  -6   1   8        1.66        2.53     13.15 o 
  -5   1   8      138.23      195.79     17.99 o 
  -4   1   8       86.13      118.99     16.80 o 
  -3   1   8      686.92      736.42     23.88 o 
  -2   1   8      510.95      574.67     20.41 o 
  -1   1   8     2679.42     2847.25     68.37 o 
   0   1   8     4340.56     4665.78    106.73 o 
   1   1   8       31.57       52.31      7.59 o 
   2   1   8        2.80       -3.56      8.27 o 
   3   1   8     1011.32     1029.36     28.98 o 
   4   1   8      857.68      753.65     23.58 o 
   5   1   8     1539.85     1376.71     37.20 o 
   6   1   8      200.94      237.04     14.56 o 
   7   1   8       72.01       95.17     11.89 o 
   8   1   8      198.14      231.95     16.35 o 
   9   1   8       14.01        7.86     13.33 o 
  10   1   8      294.82      273.99     30.43 o 
  11   1   8       14.06        6.57     31.09 o 
  12   1   8       61.46       40.28     38.53 o 
  -9   2   8       28.91       45.41     22.13 o 
  -8   2   8       28.66       41.53     29.99 o 
  -7   2   8       19.46       23.13     14.98 o 
  -6   2   8       29.90       32.40     14.16 o 
  -5   2   8      238.98      196.71     24.64 o 
  -4   2   8      617.41      717.27     34.32 o 
  -3   2   8       78.80       57.69      9.43 o 
  -2   2   8       60.97       50.99     13.40 o 
  -1   2   8      528.50      497.55     20.16 o 
   0   2   8      337.75      351.94     14.67 o 
   1   2   8        6.55       22.38      9.46 o 
   2   2   8       41.87       70.14     10.90 o 
   3   2   8      769.16      625.52     24.60 o 
   4   2   8      416.62      375.56     21.49 o 
   5   2   8       67.49       63.66      9.46 o 
   6   2   8      459.17      463.58     20.54 o 
   7   2   8       33.22       43.55     13.82 o 
   8   2   8      252.59      321.86     61.31 o 
   9   2   8      339.51      395.89     39.62 o 
  10   2   8        4.65        5.36     18.94 o 
  11   2   8        9.44       19.70     32.40 o 
  12   2   8        7.46        4.82     35.90 o 
  -9   3   8        6.90       38.58     22.75 o 
  -8   3   8       82.16       87.40     22.06 o 
  -7   3   8       13.31        4.40     14.90 o 
  -6   3   8      316.96      351.42     23.81 o 
  -5   3   8       47.77       54.64     14.57 o 
  -4   3   8       33.77       34.10     11.79 o 
  -3   3   8      337.23      392.27     16.85 o 
  -2   3   8      242.26      223.49     15.74 o 
  -1   3   8        5.44        1.59      7.57 o 
   0   3   8     2782.65     2779.63     79.94 o 
   1   3   8      606.76      616.02     24.29 o 
   2   3   8       18.81       19.94     11.82 o 
   3   3   8       68.07       63.77     10.97 o 
   4   3   8      520.58      519.10     22.87 o 
   5   3   8     2297.75     2088.91     62.27 o 
   6   3   8       36.83       56.80     16.64 o 
   7   3   8      203.26      198.03     18.57 o 
   8   3   8        3.44        4.95     15.76 o 
   9   3   8      761.96      802.61     40.29 o 
  10   3   8      280.02      278.44     28.92 o 
  11   3   8       17.82       -7.64     19.75 o 
  12   3   8       67.90       52.54     40.72 o 
  -9   4   8       18.93       35.46     21.98 o 
  -8   4   8       20.33       18.97     19.97 o 
  -7   4   8      162.95      120.21     18.74 o 
  -6   4   8      103.87       56.39     15.31 o 
  -5   4   8      270.95      293.10     21.83 o 
  -4   4   8      137.11      141.20     19.66 o 
  -3   4   8      185.80      195.06     14.72 o 
  -2   4   8        1.60       -1.95      6.98 o 
  -1   4   8      185.62      213.90     15.84 o 
   0   4   8       94.30      101.36     13.26 o 
   1   4   8      525.71      442.94     20.34 o 
   2   4   8     1143.22     1043.85     35.16 o 
   3   4   8      311.82      348.43     19.32 o 
   4   4   8      129.31      155.47     14.69 o 
   5   4   8     1724.59     1589.76     49.75 o 
   6   4   8      467.14      473.85     23.81 o 
   7   4   8       35.42       26.94     13.47 o 
   8   4   8      334.12      338.69     28.11 o 
   9   4   8        7.61        1.65     17.78 o 
  10   4   8      223.25      235.04     37.65 o 
  11   4   8       46.47       35.15     22.68 o 
  12   4   8       37.16       -3.06     35.46 o 
  -9   5   8       77.39       44.17     23.00 o 
  -8   5   8      130.82      120.75     31.14 o 
  -7   5   8       27.75       13.23     20.87 o 
  -6   5   8      178.68      185.60     19.82 o 
  -5   5   8       45.94       52.06     14.03 o 
  -4   5   8       42.55       47.37     12.70 o 
  -3   5   8      360.99      350.73     82.97 o 
  -2   5   8      628.52      636.70     25.49 o 
  -1   5   8      191.13      264.16     18.30 o 
   0   5   8      500.07      436.06     24.07 o 
   1   5   8      201.75      204.10     15.29 o 
   2   5   8      655.54      641.30     25.35 o 
   3   5   8       95.92       96.46     12.62 o 
   4   5   8     1688.96     1585.48     49.49 o 
   5   5   8       18.67       14.46     10.89 o 
   6   5   8      330.57      374.56     22.20 o 
   7   5   8        3.37      -13.77     13.77 o 
   8   5   8      226.93      242.28     25.50 o 
   9   5   8      407.66      371.51     31.09 o 
  10   5   8       58.04       26.53     22.33 o 
  11   5   8        1.47      -19.98     19.98 o 
  12   5   8        1.11       13.57     30.21 o 
  -9   6   8       13.88       40.84     24.61 o 
  -8   6   8       16.74       30.20     18.52 o 
  -7   6   8       71.93       51.11     17.18 o 
  -6   6   8       49.71       16.30     14.32 o 
  -5   6   8      202.61      172.75     46.39 o 
  -4   6   8      442.06      397.23     49.91 o 
  -3   6   8       61.61       63.93     12.28 o 
  -2   6   8      417.55      424.72     21.07 o 
  -1   6   8      294.14      258.60     22.74 o 
   0   6   8      705.95      637.17     25.58 o 
   1   6   8      190.46      219.99     21.01 o 
   2   6   8      509.92      456.35     21.46 o 
   3   6   8       44.81       47.17     11.65 o 
   4   6   8      572.03      600.30     25.68 o 
   5   6   8     1512.01     1334.88     44.52 o 
   6   6   8       27.30       57.66     15.31 o 
   7   6   8      183.56      219.55     32.18 o 
   8   6   8        2.95       -3.37     16.68 o 
   9   6   8       97.68       92.27     22.56 o 
  10   6   8      109.95       86.65     62.83 o 
  11   6   8       11.40      -18.54     27.36 o 
  -9   7   8       13.89       28.16     24.18 o 
  -8   7   8       16.40       22.62     19.55 o 
  -7   7   8        5.04        4.62     16.43 o 
  -6   7   8       25.81       13.73     15.04 o 
  -5   7   8        8.31       24.00     13.84 o 
  -4   7   8      440.24      408.09     97.20 o 
  -3   7   8      614.02      555.87     40.06 o 
  -2   7   8       54.42       65.08     17.47 o 
  -1   7   8      288.11      336.12     19.16 o 
   0   7   8      174.38      145.88     14.43 o 
   1   7   8      511.92      417.20     21.45 o 
   2   7   8        4.36       -8.95      8.95 o 
   3   7   8      293.77      286.71     19.19 o 
   4   7   8      148.96      162.27     16.57 o 
   5   7   8      716.68      735.68     30.39 o 
   6   7   8        3.03      -13.75     13.75 o 
   7   7   8       50.62       75.27     18.58 o 
   8   7   8      222.68      227.55     45.53 o 
   9   7   8       53.10       92.89     23.50 o 
  10   7   8        0.31      -10.32     21.44 o 
  11   7   8       26.73       -2.09     31.74 o 
  -8   8   8      108.80      102.38     28.47 o 
  -7   8   8       57.75       52.02     23.46 o 
  -6   8   8       99.74       75.60     24.41 o 
  -5   8   8      116.18       85.87     23.50 o 
  -4   8   8        2.86        0.03     17.70 o 
  -3   8   8       92.16      108.48     21.25 o 
  -2   8   8       82.78      108.15     20.72 o 
  -1   8   8      753.66      716.49     28.85 o 
   0   8   8       96.66       94.51     13.33 o 
   1   8   8       83.31       78.24     13.06 o 
   2   8   8       35.11       36.41     11.73 o 
   3   8   8       75.48       62.57     12.81 o 
   4   8   8      273.20      278.99     20.42 o 
   5   8   8       33.47       34.38     16.20 o 
   6   8   8      117.11      149.18     20.92 o 
   7   8   8       76.96       64.69     20.36 o 
   8   8   8       17.83       25.52     19.13 o 
   9   8   8      156.14      178.58     26.98 o 
  10   8   8      251.74      201.71     45.53 o 
  11   8   8        2.55        5.22     24.36 o 
  -8   9   8        4.48       28.33     27.56 o 
  -7   9   8       92.42       38.33     25.34 o 
  -6   9   8        0.32        9.22     22.56 o 
  -5   9   8      166.01      127.92     26.87 o 
  -4   9   8      192.70      199.10     35.68 o 
  -3   9   8        3.12      -16.51     16.51 o 
  -2   9   8      588.35      541.11     36.04 o 
  -1   9   8      400.02      432.34     34.61 o 
   0   9   8      599.98      630.39     27.32 o 
   1   9   8      225.73      243.22     21.52 o 
   2   9   8        6.07      -10.83     10.83 o 
   3   9   8      275.42      316.60     21.15 o 
   4   9   8       10.15        6.66     13.50 o 
   5   9   8      161.56      180.55     22.94 o 
   6   9   8      255.89      252.45     26.05 o 
   7   9   8      311.66      280.76     27.99 o 
   8   9   8       69.33       78.80     22.49 o 
   9   9   8       11.46       -0.86     20.90 o 
  10   9   8      175.51      255.39     32.22 o 
  -7  10   8        0.12       12.37     24.70 o 
  -6  10   8      113.85       60.35     25.56 o 
  -5  10   8        0.05       18.56     22.80 o 
  -4  10   8      245.99      212.84     29.82 o 
  -3  10   8      374.31      375.39     34.16 o 
  -2  10   8      157.72      139.15     25.38 o 
  -1  10   8      428.24      432.46     51.88 o 
   0  10   8       35.19       34.22     13.11 o 
   1  10   8      223.37      223.81     19.00 o 
   2  10   8      194.49      191.24     28.15 o 
   3  10   8        9.42       17.95     12.89 o 
   4  10   8      379.61      359.35     28.82 o 
   5  10   8      317.20      332.86     28.79 o 
   6  10   8       12.11       16.27     18.06 o 
   7  10   8      276.62      310.99     30.42 o 
   8  10   8       56.28       48.60     30.65 o 
   9  10   8      198.22      199.30     28.92 o 
  10  10   8       11.18      -14.87     22.56 o 
  -7  11   8       89.77       38.34     27.67 o 
  -6  11   8        0.09      -20.14     23.46 o 
  -5  11   8       31.88       13.89     24.43 o 
  -4  11   8       30.65       11.87     22.32 o 
  -3  11   8       25.42        9.56     21.30 o 
  -2  11   8      119.28      180.64     35.90 o 
  -1  11   8      141.14      128.37     25.53 o 
   0  11   8      281.08      299.74     31.11 o 
   1  11   8      450.88      400.00     27.91 o 
   2  11   8       17.83      -12.27     12.70 o 
   3  11   8      193.17      188.47     19.16 o 
   4  11   8       29.13       26.21     18.09 o 
   5  11   8      637.19      661.56     38.25 o 
   6  11   8      191.42      182.61     26.08 o 
   7  11   8       36.25       62.18     22.68 o 
   8  11   8       12.07        9.46     21.55 o 
   9  11   8       55.57       77.94     25.45 o 
  -6  12   8        0.36      -15.22     33.49 o 
  -5  12   8        9.06       11.04     25.62 o 
  -4  12   8       21.55      -20.36     33.06 o 
  -3  12   8       15.80        6.17     22.85 o 
  -2  12   8       77.65       69.13     28.24 o 
  -1  12   8        9.16      -17.14     20.85 o 
   0  12   8       52.35       54.82     23.36 o 
   1  12   8      463.64      448.64     27.17 o 
   2  12   8      495.40      472.44     37.26 o 
   3  12   8       75.00       67.61     19.97 o 
   4  12   8      394.86      378.96     31.43 o 
   5  12   8       16.60       12.48     19.44 o 
   6  12   8      297.89      268.15     30.47 o 
   7  12   8       62.41       60.71     23.86 o 
   8  12   8       36.95       26.01     22.94 o 
  -5  13   8        1.60       17.63     29.33 o 
  -4  13   8       32.41       14.15     25.81 o 
  -3  13   8       84.59      106.82     39.40 o 
  -2  13   8        3.79        6.59     23.67 o 
  -1  13   8      110.07      111.73     26.58 o 
   0  13   8      104.61       90.95     26.16 o 
   1  13   8        4.83       -1.12     20.72 o 
   2  13   8       92.83      114.42     18.50 o 
   3  13   8        0.47      -10.41     17.41 o 
   4  13   8      195.19      176.93     25.56 o 
   5  13   8      130.92      131.79     25.14 o 
   6  13   8       16.77       35.05     22.75 o 
   7  13   8       13.38      -16.76     22.32 o 
   8  13   8        0.28       10.10     23.50 o 
  -4  14   8       53.13       21.49     27.99 o 
  -3  14   8        2.49       15.64     25.92 o 
  -2  14   8       58.39       76.79     27.96 o 
  -1  14   8        0.25      -21.92     21.92 o 
   0  14   8      177.05      137.69     29.29 o 
   1  14   8      398.97      322.51     40.28 o 
   2  14   8      107.71       97.20     39.40 o 
   3  14   8       70.85       73.43     21.63 o 
   4  14   8       14.88       -7.76     18.94 o 
   5  14   8      124.36      106.19     25.14 o 
   6  14   8       53.05       47.98     24.60 o 
  -2  15   8        0.40        0.49     26.49 o 
  -1  15   8       14.20       -3.00     28.24 o 
   0  15   8       13.06      -23.22     23.22 o 
   2  15   8       37.26       39.40     34.59 o 
   3  15   8        8.08        8.34     20.65 o 
   4  15   8        0.80       14.43     21.20 o 
   5  15   8        1.87      -18.46     30.87 o 
  -1 -12   9       20.02       14.44     25.03 o 
   0 -12   9        4.99       45.05     25.77 o 
   1 -12   9        0.43       26.45     28.46 o 
   2 -12   9       25.39        1.97     22.16 o 
   3 -12   9        3.73      -14.86     22.19 o 
  -3 -11   9       12.78      -20.07     20.07 o 
  -2 -11   9       50.68       57.50     25.26 o 
  -1 -11   9        0.42        5.21     23.02 o 
   0 -11   9        0.60       -0.97     22.29 o 
   1 -11   9        3.77      -12.32     24.44 o 
   2 -11   9       25.91       52.82     22.23 o 
   3 -11   9      100.27       99.91     26.50 o 
   4 -11   9      114.21       82.47     24.50 o 
   5 -11   9        0.09       -8.38     31.01 o 
  -4 -10   9        3.02       13.93     30.65 o 
  -3 -10   9        6.19        4.65     20.80 o 
  -2 -10   9        1.24        1.00     22.77 o 
  -1 -10   9        8.24        0.85     21.24 o 
   0 -10   9       80.90       79.85     22.56 o 
   1 -10   9       63.61       48.30     25.79 o 
   2 -10   9       68.29       78.05     22.26 o 
   3 -10   9       36.61       15.85     20.88 o 
   4 -10   9      176.59      145.62     24.69 o 
   5 -10   9       82.44       78.06     32.08 o 
   6 -10   9        0.37        4.69     30.25 o 
   7 -10   9       67.77       47.29     56.92 o 
  -5  -9   9       22.46       13.88     20.11 o 
  -4  -9   9       16.43        1.44     20.29 o 
  -3  -9   9        6.74       31.56     19.55 o 
  -2  -9   9       47.82       68.92     22.70 o 
  -1  -9   9       62.64       48.30     27.36 o 
   0  -9   9       44.10       31.62     20.02 o 
   1  -9   9      129.72       87.24     26.08 o 
   2  -9   9       32.79       -2.83     32.05 o 
   3  -9   9      539.66      534.13     58.83 o 
   4  -9   9       61.33       51.19     26.01 o 
   5  -9   9       51.16       41.53     20.94 o 
   6  -9   9       57.11       85.19     30.89 o 
   7  -9   9      147.46      136.24     33.97 o 
   8  -9   9      186.86      137.04     59.98 o 
  -6  -8   9        9.74        1.58     30.21 o 
  -5  -8   9        7.16       -6.92     18.14 o 
  -4  -8   9        7.66      -17.88     24.74 o 
  -3  -8   9       93.57       84.18     22.02 o 
  -2  -8   9        6.78       17.29     19.48 o 
  -1  -8   9      343.04      310.20     25.95 o 
   0  -8   9      104.32      116.78     20.66 o 
   1  -8   9       89.24      117.05     20.74 o 
   2  -8   9      334.35      355.01     27.45 o 
   3  -8   9       70.90       65.21     20.60 o 
   4  -8   9     1083.22     1218.93     83.63 o 
   5  -8   9      223.48      248.68     25.63 o 
   6  -8   9       24.88       49.56     27.96 o 
   7  -8   9       61.10       85.62     29.74 o 
   8  -8   9       27.88        6.24     51.66 o 
  -7  -7   9        0.30       -2.08     19.60 o 
  -6  -7   9       10.52       17.97     18.98 o 
  -5  -7   9      158.36      148.99     24.45 o 
  -4  -7   9      238.93      233.45     26.93 o 
  -3  -7   9       67.75       76.59     37.43 o 
  -2  -7   9       90.64       79.64     20.47 o 
  -1  -7   9        1.68       -5.24     17.75 o 
   0  -7   9      323.17      349.54     26.50 o 
   1  -7   9      165.26      196.92     22.20 o 
   2  -7   9       17.97       -1.90     16.88 o 
   3  -7   9      167.66      146.60     22.48 o 
   4  -7   9        0.71        4.12     17.40 o 
   5  -7   9       55.40       18.17     19.14 o 
   6  -7   9        1.13      -16.91     16.91 o 
   7  -7   9        1.89      -20.36     24.30 o 
   8  -7   9        0.89       -3.96     29.55 o 
   9  -7   9       16.77       -0.03     30.21 o 
  -7  -6   9        3.50        9.64     19.96 o 
  -6  -6   9       12.85       13.23     18.63 o 
  -5  -6   9        1.34        9.97     17.12 o 
  -4  -6   9      140.77      132.57     22.43 o 
  -3  -6   9       55.39       68.66     28.02 o 
  -2  -6   9      140.63      122.73     18.96 o 
  -1  -6   9        1.28      -13.50     13.50 o 
   0  -6   9      301.21      275.42     30.02 o 
   1  -6   9       32.51       60.56     21.12 o 
   2  -6   9      410.39      409.70     26.47 o 
   3  -6   9      265.91      273.34     23.32 o 
   4  -6   9        5.30      -15.39     15.39 o 
   5  -6   9       60.62        8.50     16.75 o 
   6  -6   9       56.94       56.66     18.62 o 
   7  -6   9      175.52      188.38     31.52 o 
   8  -6   9      121.85       94.45     28.33 o 
   9  -6   9       97.22       60.52     32.18 o 
  10  -6   9        3.66      -14.86     26.81 o 
  -8  -5   9       24.46       56.92     40.72 o 
  -7  -5   9        2.58       12.16     18.50 o 
  -6  -5   9      131.04      131.91     38.31 o 
  -5  -5   9      142.30      132.92     22.11 o 
  -4  -5   9      202.32      231.13     25.76 o 
  -3  -5   9      553.58      552.46     38.53 o 
  -2  -5   9      419.76      458.92     50.14 o 
  -1  -5   9     1333.75     1453.06     49.82 o 
   0  -5   9       60.33       53.54     16.95 o 
   1  -5   9      616.01      625.94     29.46 o 
   2  -5   9      225.40      270.10     28.39 o 
   3  -5   9      146.84      179.98     19.86 o 
   4  -5   9      785.97      849.09     35.61 o 
   5  -5   9      170.23      190.72     21.21 o 
   6  -5   9        0.61       20.93     16.30 o 
   7  -5   9       79.06       67.92     18.12 o 
   8  -5   9        7.66       10.66     24.53 o 
   9  -5   9       59.18       58.66     31.52 o 
  10  -5   9      235.29      189.12     50.13 o 
  -8  -4   9        0.20      -32.84     32.84 o 
  -7  -4   9       80.48      144.92     42.03 o 
  -6  -4   9       14.91        3.15     16.64 o 
  -5  -4   9      225.45      249.64     27.80 o 
  -4  -4   9      251.07      426.93     34.15 o 
  -3  -4   9      208.24      186.02     19.05 o 
  -2  -4   9      283.43      345.31     23.34 o 
  -1  -4   9       61.17       32.35     14.73 o 
   0  -4   9     1147.23     1126.50     56.87 o 
   1  -4   9      767.49      783.80     41.31 o 
   2  -4   9        1.05       31.73     12.88 o 
   3  -4   9      516.78      528.84     36.86 o 
   4  -4   9      599.67      562.87     28.22 o 
   5  -4   9       47.15       27.20     15.31 o 
   6  -4   9      138.40      164.28     22.58 o 
   7  -4   9        4.92        7.05     15.80 o 
   8  -4   9      292.18      279.46     37.80 o 
   9  -4   9      210.73      233.49     43.56 o 
  10  -4   9       78.64      109.68     42.69 o 
  -8  -3   9       24.79       43.53     32.84 o 
  -7  -3   9       40.16       25.52     20.47 o 
  -6  -3   9      118.05      134.83     16.52 o 
  -5  -3   9        4.23       11.56     12.49 o 
  -4  -3   9      409.12      443.96     20.85 o 
  -3  -3   9      154.11      169.68     17.84 o 
  -2  -3   9      149.15      158.10     17.58 o 
  -1  -3   9      742.11      789.85     31.82 o 
   0  -3   9       23.89       25.28     12.91 o 
   1  -3   9      604.52      628.71     30.85 o 
   2  -3   9       45.44       44.73     12.99 o 
   3  -3   9      133.61      157.29     17.27 o 
   4  -3   9     1605.07     1671.38     54.01 o 
   5  -3   9      484.61      514.64     26.50 o 
   6  -3   9       64.62       71.92     16.27 o 
   7  -3   9      225.41      267.36     26.45 o 
   8  -3   9      200.66      249.18     78.86 o 
   9  -3   9      587.99      533.83     44.22 o 
  10  -3   9       79.25       12.69     23.34 o 
  -9  -2   9        0.31       13.79     21.99 o 
  -8  -2   9        1.56       -1.90     19.19 o 
  -7  -2   9        5.00       -4.56     17.64 o 
  -6  -2   9       28.19       25.63     12.96 o 
  -5  -2   9       52.71       78.76     13.80 o 
  -4  -2   9        2.81       -7.10      9.51 o 
  -3  -2   9       94.40      106.76     12.28 o 
  -2  -2   9       31.79       19.86      9.45 o 
  -1  -2   9       40.90       24.51      9.00 o 
   0  -2   9     1560.22     1595.22     50.74 o 
   1  -2   9      662.51      694.77     29.26 o 
   2  -2   9      133.65      179.49     20.53 o 
   3  -2   9      389.90      398.60     22.44 o 
   4  -2   9      200.41      210.49     18.27 o 
   5  -2   9     1111.58     1069.19     38.87 o 
   6  -2   9       36.00       39.59     14.39 o 
   7  -2   9      197.38      198.25     19.10 o 
   8  -2   9       31.91       36.49     15.59 o 
   9  -2   9       17.97       -2.07     15.21 o 
  10  -2   9      141.85       95.45     43.35 o 
  -9  -1   9       38.12       11.08     22.72 o 
  -8  -1   9       14.40       13.22     27.80 o 
  -7  -1   9        9.02       -8.52     33.93 o 
  -6  -1   9       25.41       46.20     17.64 o 
  -5  -1   9       23.28       11.34     10.48 o 
  -4  -1   9        1.68       19.96     13.21 o 
  -3  -1   9      177.35      205.10     21.99 o 
  -2  -1   9      150.17      172.69     13.32 o 
  -1  -1   9      980.17      987.03     36.89 o 
   0  -1   9      131.20      148.01     12.26 o 
   1  -1   9      895.81      902.36     27.53 o 
   2  -1   9      614.57      636.14     26.15 o 
   3  -1   9      481.01      471.05     18.95 o 
   4  -1   9      244.38      219.50     14.70 o 
   5  -1   9      402.77      398.98     18.51 o 
   6  -1   9       99.46      100.51     14.87 o 
   7  -1   9      125.93      113.65     16.38 o 
   8  -1   9      280.22      324.90     22.77 o 
   9  -1   9       31.79       29.33     30.65 o 
  -9   0   9        5.70       42.61     22.70 o 
  -8   0   9        4.26        4.30     17.88 o 
  -7   0   9       16.53        9.44     17.95 o 
  -6   0   9       41.36       47.22     18.01 o 
  -5   0   9      230.26      267.08     16.64 o 
  -4   0   9      202.41      247.93     15.99 o 
  -3   0   9       67.11       91.71     16.24 o 
  -2   0   9        0.75       -0.81      8.24 o 
  -1   0   9      550.03      569.20     21.08 o 
   0   0   9     1356.61     1382.26     37.98 o 
   1   0   9       11.86       19.80      8.57 o 
   2   0   9      149.37      131.98     14.19 o 
   3   0   9      252.43      235.27     17.05 o 
   4   0   9     2859.79     2749.26     67.47 o 
   5   0   9      425.88      387.54     21.11 o 
   6   0   9      435.93      470.93     20.07 o 
   7   0   9       93.65       96.76     15.45 o 
   8   0   9      114.16       91.47     17.17 o 
   9   0   9      391.81      349.37     25.30 o 
  10   0   9       76.19       60.86     26.27 o 
  -9   1   9       24.22       32.32     29.77 o 
  -8   1   9       47.10       41.94     21.32 o 
  -7   1   9       47.88       26.33     18.82 o 
  -6   1   9        3.69        8.11     12.76 o 
  -5   1   9        9.40       17.66     20.47 o 
  -4   1   9      262.45      345.72     30.33 o 
  -3   1   9      115.44      139.00     12.48 o 
  -2   1   9       99.10      146.21     15.24 o 
  -1   1   9       53.07       52.46     11.31 o 
   0   1   9      346.59      350.34     16.02 o 
   1   1   9      650.70      682.41     22.26 o 
   2   1   9      175.26      184.77     15.59 o 
   3   1   9       19.03       -0.02     10.25 o 
   4   1   9      624.11      589.93     25.73 o 
   5   1   9     1663.13     1500.43     48.23 o 
   6   1   9      245.32      262.05     19.51 o 
   7   1   9       64.15       76.77     15.16 o 
   8   1   9      201.30      220.21     20.11 o 
   9   1   9       29.39       32.69     16.28 o 
  10   1   9       43.25       56.91     19.98 o 
  11   1   9       40.28       37.22     34.59 o 
  -9   2   9       50.13       60.13     23.31 o 
  -8   2   9       84.88       65.48     21.50 o 
  -7   2   9       15.38       18.18     18.45 o 
  -6   2   9      232.66      243.98     27.13 o 
  -5   2   9       33.62       12.63     13.64 o 
  -4   2   9       30.79       63.13     10.80 o 
  -3   2   9       30.97       58.77     10.26 o 
  -2   2   9      280.52      272.62     21.15 o 
  -1   2   9     1744.29     1899.50     57.01 o 
   0   2   9      101.73      108.02     27.21 o 
   1   2   9      108.17       58.96     13.79 o 
   2   2   9      292.53      322.65     19.23 o 
   3   2   9      231.13      208.10     15.94 o 
   4   2   9      504.91      481.16     23.00 o 
   5   2   9       28.88       31.36     12.08 o 
   6   2   9      301.46      339.13     21.33 o 
   7   2   9       71.56       85.18     15.76 o 
   8   2   9       98.91      101.91     17.80 o 
   9   2   9      465.34      495.23     31.73 o 
  10   2   9      135.36       71.72     21.86 o 
  11   2   9       16.93       22.77     33.28 o 
  -9   3   9        6.31        4.50     21.02 o 
  -8   3   9       10.23       -9.06     18.50 o 
  -7   3   9       28.98       28.82     16.31 o 
  -6   3   9      238.34      211.30     21.94 o 
  -5   3   9      185.02      216.50     19.71 o 
  -4   3   9      111.69      110.27     17.56 o 
  -3   3   9       19.76        3.08      8.41 o 
  -2   3   9      156.21      172.47     22.88 o 
  -1   3   9      427.13      423.34     26.41 o 
   0   3   9      116.24      155.51     19.38 o 
   1   3   9      172.65      163.29     14.97 o 
   2   3   9      277.09      313.90     19.10 o 
   3   3   9       17.25       31.07     10.62 o 
   4   3   9       95.83      127.95     14.37 o 
   5   3   9     2890.89     2855.51     82.07 o 
   6   3   9       74.28       77.64     14.19 o 
   7   3   9       45.00       44.17     14.59 o 
   8   3   9      307.42      311.00     41.81 o 
   9   3   9       77.99       73.23     21.57 o 
  10   3   9      309.67      305.75     30.61 o 
  11   3   9       10.72       -5.37     20.29 o 
  -9   4   9      172.96       95.73     29.33 o 
  -8   4   9       33.04       36.29     20.99 o 
  -7   4   9      130.21      102.79     20.97 o 
  -6   4   9        0.76        1.19     14.31 o 
  -5   4   9      247.41      222.13     53.18 o 
  -4   4   9      270.63      336.01     29.92 o 
  -3   4   9        7.07        2.72     10.65 o 
  -2   4   9      131.37      137.96     14.29 o 
  -1   4   9       10.50        4.75      9.86 o 
   0   4   9        3.98       -8.96      8.96 o 
   1   4   9       22.33       17.50      9.90 o 
   2   4   9      128.24      126.93     18.07 o 
   3   4   9      125.47       88.60     13.03 o 
   4   4   9      269.86      249.44     18.45 o 
   5   4   9      449.92      437.77     23.54 o 
   6   4   9       82.97      109.15     15.65 o 
   7   4   9      157.14      148.15     17.57 o 
   8   4   9      346.55      326.17     28.74 o 
   9   4   9      161.08      205.94     26.85 o 
  10   4   9        7.68       -7.12     20.14 o 
  11   4   9       59.69       65.67     41.38 o 
  -9   5   9       39.28       10.25     34.15 o 
  -8   5   9      191.93      118.87     22.19 o 
  -7   5   9       18.87       10.78     16.04 o 
  -6   5   9      247.72      204.51     27.37 o 
  -5   5   9      179.78      164.13     18.50 o 
  -4   5   9        0.99       -8.67     17.73 o 
  -3   5   9       37.93       42.28     16.72 o 
  -2   5   9       43.04       23.86     10.55 o 
  -1   5   9      222.61      288.71     18.85 o 
   0   5   9      666.63      575.51     24.54 o 
   1   5   9      172.63      231.71     16.89 o 
   2   5   9       53.74       53.99     11.58 o 
   3   5   9        5.84       -9.13      9.92 o 
   4   5   9      940.30      861.60     32.85 o 
   5   5   9      806.34      782.39     31.80 o 
   6   5   9       65.01       34.28     14.31 o 
   7   5   9        8.62       27.61     16.30 o 
   8   5   9        7.81       -7.28     30.21 o 
   9   5   9      252.04      359.64     31.17 o 
  10   5   9      213.68      149.13     27.71 o 
  11   5   9        0.28      -14.94     22.94 o 
  -8   6   9       61.35       51.10     26.09 o 
  -7   6   9       10.01      -14.65     21.12 o 
  -6   6   9        0.10      -17.01     17.01 o 
  -5   6   9       93.88      122.22     26.93 o 
  -4   6   9      272.65      278.65     49.26 o 
  -3   6   9      383.79      340.81     88.88 o 
  -2   6   9      659.69      558.49     34.02 o 
  -1   6   9        3.66       -6.07     11.26 o 
   0   6   9      706.84      711.34     40.11 o 
   1   6   9      584.33      538.87     24.29 o 
   2   6   9       10.76        3.75     10.57 o 
   3   6   9      462.82      514.98     26.03 o 
   4   6   9       12.68        2.46     11.07 o 
   5   6   9     1047.29     1037.62     37.98 o 
   6   6   9       81.82       81.09     14.94 o 
   7   6   9       32.26        8.30     16.33 o 
   8   6   9      182.09      153.32     23.97 o 
   9   6   9       16.65       10.05     19.95 o 
  10   6   9       99.86       47.07     23.87 o 
  11   6   9        7.09       -7.37     22.41 o 
  -8   7   9       34.88       20.14     24.62 o 
  -7   7   9       13.52       17.19     22.48 o 
  -6   7   9       14.52       -2.07     19.45 o 
  -5   7   9       22.72       19.12     33.06 o 
  -4   7   9       72.80       43.28     18.94 o 
  -3   7   9      628.81      574.69     38.97 o 
  -2   7   9      110.28      116.73     21.32 o 
  -1   7   9      541.52      557.64     24.90 o 
   0   7   9      121.53      131.03     26.39 o 
   1   7   9      435.85      513.90     28.46 o 
   2   7   9      435.75      445.98     22.74 o 
   3   7   9      101.46      138.21     15.33 o 
   4   7   9      769.43      753.83     30.98 o 
   5   7   9      156.96      170.27     17.33 o 
   6   7   9      245.38      270.14     25.34 o 
   7   7   9       47.04       19.62     16.82 o 
   8   7   9       11.21       33.64     33.28 o 
   9   7   9       52.51       66.75     33.93 o 
  10   7   9        7.30       -8.92     21.50 o 
  11   7   9        1.58      -22.80     22.80 o 
  -8   8   9       32.57        1.02     25.04 o 
  -7   8   9       26.36       18.35     23.98 o 
  -6   8   9       31.04       -0.27     20.72 o 
  -5   8   9      270.18      226.54     42.03 o 
  -4   8   9       82.40       95.76     22.75 o 
  -3   8   9      341.54      341.92     83.63 o 
  -2   8   9      751.26      791.82     43.77 o 
  -1   8   9      542.87      504.95     34.06 o 
   0   8   9      873.42      921.10     40.43 o 
   1   8   9       75.44      100.87     14.48 o 
   2   8   9      100.04       81.46     13.97 o 
   3   8   9        3.12       -9.24     17.04 o 
   4   8   9      548.95      509.36     25.69 o 
   5   8   9      451.36      461.59     25.80 o 
   6   8   9      350.64      402.98     31.52 o 
   7   8   9        7.15      -11.14     17.33 o 
   8   8   9        7.78        1.74     19.75 o 
   9   8   9       25.83        1.21     20.69 o 
  10   8   9      102.06       88.83     26.60 o 
  -7   9   9        6.71       -0.76     37.43 o 
  -6   9   9        1.58       23.65     25.39 o 
  -5   9   9      153.82      124.11     27.36 o 
  -4   9   9      457.84      527.12     59.11 o 
  -3   9   9      101.14      103.34     22.92 o 
  -2   9   9      723.38      692.05     41.45 o 
  -1   9   9        8.61        3.45     17.61 o 
   0   9   9      430.62      410.35     23.69 o 
   1   9   9      486.22      521.12     25.38 o 
   2   9   9       27.75       28.32     13.34 o 
   3   9   9       53.36       43.84     13.55 o 
   4   9   9       75.32       74.42     15.24 o 
   5   9   9       44.40       31.23     18.38 o 
   6   9   9      192.23      192.96     24.99 o 
   7   9   9        6.74       13.09     18.37 o 
   8   9   9       63.91       34.36     29.33 o 
   9   9   9       69.40       85.08     25.78 o 
  10   9   9       16.99        8.27     24.27 o 
  -7  10   9       18.76       22.66     26.72 o 
  -6  10   9       65.12       71.21     28.46 o 
  -5  10   9       49.27       58.25     25.25 o 
  -4  10   9      100.82       93.61     25.14 o 
  -3  10   9      576.65      502.96     61.52 o 
  -2  10   9       11.20       12.80     19.39 o 
  -1  10   9      206.91      194.05     27.51 o 
   0  10   9      263.36      278.33     30.03 o 
   1  10   9        3.16       -7.51     12.32 o 
   2  10   9      322.03      331.24     22.98 o 
   3  10   9      120.41      104.33     16.60 o 
   4  10   9      355.32      311.74     23.27 o 
   5  10   9      513.73      491.72     61.08 o 
   6  10   9       38.87       -5.61     19.24 o 
   7  10   9       22.85       15.86     20.49 o 
   8  10   9       21.35       31.01     22.09 o 
   9  10   9      114.01      147.49     33.49 o 
  10  10   9       64.20       39.97     28.68 o 
  -6  11   9        0.10       13.56     25.86 o 
  -5  11   9       69.43       89.97     28.89 o 
  -4  11   9      143.17      166.84     34.59 o 
  -3  11   9       26.49       27.75     22.23 o 
  -2  11   9       44.32       42.80     22.27 o 
  -1  11   9        6.97      -15.01     29.12 o 
   0  11   9       93.80      125.69     25.70 o 
   1  11   9      454.21      420.88     27.32 o 
   2  11   9      246.35      221.06     22.30 o 
   3  11   9       62.63       78.67     17.11 o 
   4  11   9       10.77        8.34     18.19 o 
   5  11   9      249.48      292.15     62.17 o 
   6  11   9      347.18      382.12     33.41 o 
   7  11   9        3.65      -19.16     19.16 o 
   8  11   9       92.70      117.70     52.54 o 
   9  11   9        0.94       19.04     24.09 o 
  -5  12   9       10.54       -1.15     25.23 o 
  -4  12   9       23.99       35.53     25.81 o 
  -3  12   9       40.75       37.81     25.30 o 
  -2  12   9       37.86       51.86     25.69 o 
  -1  12   9       76.63       73.55     35.03 o 
   0  12   9        6.98      -22.26     31.31 o 
   1  12   9       49.37       48.87     22.54 o 
   2  12   9      320.57      326.16     48.70 o 
   3  12   9        2.38       -0.73     17.78 o 
   4  12   9       97.67       96.95     22.07 o 
   5  12   9        2.32        6.55     19.01 o 
   6  12   9       88.60       69.88     23.38 o 
   7  12   9       73.98       76.52     24.75 o 
   8  12   9        6.96       -5.83     22.72 o 
  -4  13   9        5.68      -16.20     35.90 o 
  -3  13   9       10.66       19.73     25.34 o 
  -2  13   9       70.60       72.08     26.93 o 
  -1  13   9       21.84      -21.81     21.81 o 
   0  13   9      198.20      222.01     31.41 o 
   1  13   9       59.96       63.98     25.05 o 
   2  13   9      132.31      133.93     19.76 o 
   3  13   9      125.41       96.74     21.78 o 
   4  13   9       98.70       89.85     23.34 o 
   5  13   9      203.53      205.32     38.31 o 
   6  13   9       33.10       55.78     23.30 o 
   7  13   9       29.07       32.06     24.18 o 
  -3  14   9       80.53       87.35     29.41 o 
  -2  14   9        0.82       24.96     25.96 o 
  -1  14   9        1.86       14.82     24.61 o 
   0  14   9       97.51       88.02     27.78 o 
   1  14   9      223.69      205.53     31.64 o 
   2  14   9       83.51       88.44     38.09 o 
   3  14   9       13.32       30.07     20.72 o 
   4  14   9        4.11       22.09     27.36 o 
   5  14   9       36.87       15.57     22.23 o 
   6  14   9       98.40       77.66     25.45 o 
  -1  15   9        5.97       20.07     29.77 o 
   0  15   9        0.50       10.27     25.67 o 
   1  15   9       25.82       12.42     26.31 o 
   2  15   9      156.25      147.11     42.47 o 
   3  15   9        0.09      -12.26     33.71 o 
   4  15   9       16.28       13.30     21.57 o 
  -1 -11  10       63.30       44.27     25.72 o 
   0 -11  10        3.20      -22.94     22.94 o 
   1 -11  10        3.78       12.33     23.00 o 
   2 -11  10        8.37        1.92     22.49 o 
   3 -11  10       44.03        1.36     22.27 o 
   4 -11  10       38.56      -30.65     54.73 o 
  -3 -10  10       48.71       33.45     22.59 o 
  -2 -10  10        0.65       -4.78     35.68 o 
  -1 -10  10      100.80      125.45     27.13 o 
   0 -10  10       79.92       96.44     26.31 o 
   1 -10  10       15.72       11.33     21.09 o 
   2 -10  10        0.75        0.98     20.31 o 
   3 -10  10       52.64       25.34     21.75 o 
   4 -10  10        3.82      -20.79     20.79 o 
   5 -10  10       35.89      -28.47     30.12 o 
  -4  -9  10       31.97       15.36     20.88 o 
  -3  -9  10        0.01      -10.09     20.88 o 
  -2  -9  10       31.65       40.69     22.68 o 
  -1  -9  10       33.35       -1.07     57.14 o 
   0  -9  10       16.77       -0.58     20.61 o 
   1  -9  10       24.41       44.45     24.72 o 
   2  -9  10       26.86       22.87     20.71 o 
   3  -9  10      112.17       83.81     23.26 o 
   4  -9  10      126.00      103.37     23.59 o 
   5  -9  10        0.96      -13.27     25.77 o 
   6  -9  10       78.50        1.62     30.96 o 
   7  -9  10        5.49      -24.14     30.79 o 
  -5  -8  10        8.41        4.42     24.52 o 
  -4  -8  10        1.76       17.55     20.73 o 
  -3  -8  10       39.38       30.28     21.20 o 
  -2  -8  10        0.42       -0.27     18.69 o 
  -1  -8  10       86.37       63.78     21.87 o 
   0  -8  10      264.04      273.07     26.71 o 
   1  -8  10       37.47       72.10     21.33 o 
   2  -8  10      128.03      146.47     28.54 o 
   3  -8  10       18.10      -19.32     19.32 o 
   4  -8  10      232.43      216.11     27.00 o 
   5  -8  10      311.54      307.25     61.08 o 
   6  -8  10        6.46      -13.66     20.08 o 
   7  -8  10      155.58       81.71     40.50 o 
   8  -8  10       22.15       40.21     32.07 o 
  -6  -7  10        4.51        2.98     19.09 o 
  -5  -7  10       19.56        8.93     19.02 o 
  -4  -7  10      197.60      146.21     25.17 o 
  -3  -7  10        5.65        4.00     43.13 o 
  -2  -7  10      211.97      142.85     30.21 o 
  -1  -7  10       83.37       55.41     18.80 o 
   0  -7  10      203.86      205.66     35.74 o 
   1  -7  10      338.01      312.66     27.04 o 
   2  -7  10        3.90       32.49     18.15 o 
   3  -7  10      213.66      212.44     24.41 o 
   4  -7  10       71.93       90.12     31.04 o 
   5  -7  10        2.77       -3.28     18.85 o 
   6  -7  10       48.81       10.83     29.75 o 
   7  -7  10        0.26      -36.26     40.50 o 
   8  -7  10        4.75       -7.65     52.32 o 
  -7  -6  10        1.66       -1.98     35.46 o 
  -6  -6  10       44.03       36.27     20.33 o 
  -5  -6  10       23.79       18.28     19.26 o 
  -4  -6  10      100.92      119.94     23.48 o 
  -3  -6  10       68.44       74.00     21.11 o 
  -2  -6  10       56.10       39.28     16.63 o 
  -1  -6  10      301.99      306.75     25.45 o 
   0  -6  10       14.93       40.36     17.84 o 
   1  -6  10      100.43       84.23     18.48 o 
   2  -6  10       52.05       44.79     17.44 o 
   3  -6  10      355.17      387.79     34.33 o 
   4  -6  10       60.89       56.14     18.94 o 
   5  -6  10       67.96       34.14     18.85 o 
   6  -6  10        0.75      -13.36     17.57 o 
   7  -6  10      112.83       94.73     22.00 o 
   8  -6  10       98.96       65.53     29.72 o 
   9  -6  10       19.48       24.05     35.25 o 
  -7  -5  10        3.59        2.22     19.32 o 
  -6  -5  10        7.29      -12.59     18.14 o 
  -5  -5  10      165.34      134.67     23.16 o 
  -4  -5  10      214.62      252.15     27.56 o 
  -3  -5  10      170.41      182.61     32.62 o 
  -2  -5  10       62.59       50.40     16.53 o 
  -1  -5  10      215.30      259.35     52.46 o 
   0  -5  10      661.44      701.78     32.46 o 
   1  -5  10       95.36      149.09     32.04 o 
   2  -5  10      284.38      275.06     23.11 o 
   3  -5  10        0.72      -11.57     15.32 o 
   4  -5  10      544.10      525.03     50.34 o 
   5  -5  10      487.58      429.23     28.77 o 
   6  -5  10       10.79       25.49     18.37 o 
   7  -5  10       53.18       34.95     29.91 o 
   8  -5  10       42.46       35.35     34.15 o 
   9  -5  10        2.33        1.88     25.83 o 
  10  -5  10      134.69       48.33     29.47 o 
  -7  -4  10        4.44        4.82     35.03 o 
  -6  -4  10       25.54       19.09     17.63 o 
  -5  -4  10       88.87       97.46     23.64 o 
  -4  -4  10      255.05      249.43     49.91 o 
  -3  -4  10       27.90        4.95     17.20 o 
  -2  -4  10      337.50      376.99     25.25 o 
  -1  -4  10      114.39       97.86     30.08 o 
   0  -4  10      274.57      269.78     22.10 o 
   1  -4  10       26.93       13.09     14.88 o 
   2  -4  10      170.74      143.38     18.16 o 
   3  -4  10      362.31      365.28     25.31 o 
   4  -4  10       29.88       29.74     16.05 o 
   5  -4  10       99.76      108.46     19.02 o 
   6  -4  10      201.65      190.94     21.82 o 
   7  -4  10       23.29       20.72     17.32 o 
   8  -4  10       99.65       69.70     19.98 o 
   9  -4  10      221.30      234.64     33.90 o 
  10  -4  10        0.13      -41.59     41.59 o 
  -8  -3  10       13.30       50.35     41.59 o 
  -7  -3  10        0.39      -15.32     31.52 o 
  -6  -3  10      119.45      116.82     32.18 o 
  -5  -3  10       90.39       80.22     19.97 o 
  -4  -3  10       12.93        2.99     24.74 o 
  -3  -3  10        3.29       -9.13     13.42 o 
  -2  -3  10       63.90       58.99     15.42 o 
  -1  -3  10      345.17      350.26     23.31 o 
   0  -3  10      421.42      435.35     26.25 o 
   1  -3  10       16.19       29.18     13.32 o 
   2  -3  10        2.93      -11.53     11.53 o 
   3  -3  10       42.31       22.19     13.90 o 
   4  -3  10      600.24      617.37     29.62 o 
   5  -3  10      486.11      471.70     32.23 o 
   6  -3  10        0.51       17.81     15.39 o 
   7  -3  10       68.44       80.97     18.30 o 
   8  -3  10        0.07        8.08     17.50 o 
   9  -3  10      231.57      241.68     55.60 o 
  10  -3  10      148.46      137.92     51.66 o 
  -8  -2  10        2.73        5.69     28.24 o 
  -7  -2  10       41.58       33.32     21.24 o 
  -6  -2  10       26.06        7.19     17.17 o 
  -5  -2  10      149.84      127.38     16.71 o 
  -4  -2  10      220.09      225.30     16.75 o 
  -3  -2  10      127.79      105.92     16.80 o 
  -2  -2  10        1.17       -5.80     12.30 o 
  -1  -2  10        2.00      -11.83     11.83 o 
   0  -2  10      173.55      196.05     36.61 o 
   1  -2  10       49.32       31.25     12.69 o 
   2  -2  10       38.95       43.87     12.81 o 
   3  -2  10      857.72      882.40     42.14 o 
   4  -2  10        1.50       -8.86     13.23 o 
   5  -2  10      753.81      775.17     56.60 o 
   6  -2  10      734.78      780.71     33.76 o 
   7  -2  10        9.89       26.17     21.34 o 
   8  -2  10      287.12      266.99     38.31 o 
   9  -2  10       26.92       20.25     24.12 o 
  10  -2  10       82.21       59.98     45.53 o 
  -8  -1  10       11.84       35.40     22.43 o 
  -7  -1  10       16.64       15.09     19.46 o 
  -6  -1  10       38.72       32.77     17.96 o 
  -5  -1  10        7.22        9.88     11.97 o 
  -4  -1  10       14.30       -0.22     10.31 o 
  -3  -1  10        1.21       -9.46      9.46 o 
  -2  -1  10        5.44        3.95     13.21 o 
  -1  -1  10      128.08      128.98     18.78 o 
   0  -1  10      458.73      502.14     20.26 o 
   1  -1  10        3.83        7.78     11.10 o 
   2  -1  10      415.27      459.23     23.92 o 
   3  -1  10      189.92      224.06     33.00 o 
   4  -1  10     1195.05     1172.60     53.68 o 
   5  -1  10      132.95      174.18     25.17 o 
   6  -1  10      709.04      696.88     39.84 o 
   7  -1  10      124.48      122.78     37.87 o 
   8  -1  10      372.48      326.19     31.88 o 
   9  -1  10      265.14      176.31     34.59 o 
  10  -1  10        3.24      -36.78     36.78 o 
  -8   0  10        5.76       -8.76     19.33 o 
  -7   0  10       31.59       16.52     18.19 o 
  -6   0  10       63.06       86.44     23.64 o 
  -5   0  10      141.31      154.63     18.71 o 
  -4   0  10      581.65      620.61     24.17 o 
  -3   0  10      343.93      369.92     19.31 o 
  -2   0  10       22.76       13.49      9.52 o 
  -1   0  10      116.49      116.67     12.70 o 
   0   0  10      709.14      722.03     24.42 o 
   1   0  10      440.99      530.69     25.00 o 
   2   0  10       14.44       40.75     15.99 o 
   3   0  10      597.70      638.91     27.89 o 
   4   0  10      191.61      191.65     24.33 o 
   5   0  10     1753.98     1695.31     54.70 o 
   6   0  10       51.54       37.88     50.35 o 
   7   0  10      102.26       68.50     24.96 o 
   8   0  10        0.93      -11.63     18.81 o 
   9   0  10      151.21      164.84     26.56 o 
  10   0  10       62.19       52.98     28.02 o 
  -8   1  10       29.49       25.67     20.30 o 
  -7   1  10       10.51        2.62     18.99 o 
  -6   1  10        5.94        6.81     22.55 o 
  -5   1  10       20.75       16.68     13.97 o 
  -4   1  10      136.55      168.63     23.51 o 
  -3   1  10      179.47      215.25     15.57 o 
  -2   1  10        4.67       -8.85      8.85 o 
  -1   1  10        1.29      -10.96     10.96 o 
   0   1  10      206.85      253.88     19.00 o 
   1   1  10      357.17      427.93     23.09 o 
   2   1  10       29.25       38.59     12.02 o 
   3   1  10      884.81      845.34     32.21 o 
   4   1  10      501.07      478.72     26.05 o 
   5   1  10      391.96      398.80     23.47 o 
   6   1  10       21.98       -1.34     12.68 o 
   7   1  10        3.52      -10.19     12.97 o 
   8   1  10      281.43      279.66     45.38 o 
   9   1  10      144.17      139.46     20.14 o 
  10   1  10        3.51       15.76     25.39 o 
  -8   2  10       44.20       15.40     23.86 o 
  -7   2  10       18.03       15.50     19.57 o 
  -6   2  10       28.89       21.45     19.45 o 
  -5   2  10      108.03      110.52     17.58 o 
  -4   2  10       17.64       21.48     13.27 o 
  -3   2  10       14.90       30.50     10.69 o 
  -2   2  10      128.33      142.21     16.12 o 
  -1   2  10      512.03      507.15     24.12 o 
   0   2  10      155.99      216.05     44.83 o 
   1   2  10       10.58        2.40     10.61 o 
   2   2  10      307.66      291.10     19.56 o 
   3   2  10       17.06        5.06     18.53 o 
   4   2  10      747.19      616.49     27.30 o 
   5   2  10      419.17      449.81     37.73 o 
   6   2  10        1.61      -11.85     11.85 o 
   7   2  10        6.41      -16.50     16.50 o 
   8   2  10        0.04       -8.95     14.57 o 
   9   2  10      118.12      153.22     23.61 o 
  10   2  10      169.94      151.29     25.14 o 
  11   2  10        4.21       19.20     20.92 o 
  -8   3  10        0.04      -22.99     22.99 o 
  -7   3  10       89.47       72.88     34.59 o 
  -6   3  10       22.85       18.43     15.22 o 
  -5   3  10      412.04      448.50     34.06 o 
  -4   3  10      193.34      294.37     57.36 o 
  -3   3  10       56.38       52.21     13.77 o 
  -2   3  10       64.11      126.64     15.45 o 
  -1   3  10      422.16      465.17     23.80 o 
   0   3  10      817.60      932.17     35.82 o 
   1   3  10      235.92      248.86     39.19 o 
   2   3  10        7.88       11.81     16.31 o 
   3   3  10       56.37       66.12     13.29 o 
   4   3  10        1.23      -10.58     10.58 o 
   5   3  10        4.39        0.33     11.46 o 
   6   3  10       81.65       59.76     16.57 o 
   7   3  10      292.02      292.09     22.44 o 
   8   3  10      211.71      253.40     22.49 o 
   9   3  10      111.28       76.61     24.52 o 
  10   3  10       30.50       50.82     23.12 o 
  11   3  10       46.78       -6.97     21.86 o 
  -8   4  10       71.12        5.69     28.02 o 
  -7   4  10       30.15        5.38     21.02 o 
  -6   4  10       33.88       13.08     20.49 o 
  -5   4  10      127.57      105.19     24.07 o 
  -4   4  10      708.23      789.64     80.78 o 
  -3   4  10      447.48      461.16     75.31 o 
  -2   4  10      392.26      421.85     24.04 o 
  -1   4  10     1010.04     1103.50     39.10 o 
   0   4  10        6.81       -2.01     10.65 o 
   1   4  10     1013.12     1033.41     36.82 o 
   2   4  10      142.95      183.72     16.84 o 
   3   4  10        0.88       -9.98      9.98 o 
   4   4  10      664.02      681.99     29.02 o 
   5   4  10      285.61      312.18     21.42 o 
   6   4  10      452.89      491.63     25.98 o 
   7   4  10      304.15      325.49     23.32 o 
   8   4  10       83.06       57.74     20.10 o 
   9   4  10      466.44      481.66     78.37 o 
  10   4  10       88.85      102.76     24.37 o 
  11   4  10       20.81       16.20     44.22 o 
  -8   5  10      101.66       88.88     35.46 o 
  -7   5  10      154.13      166.95     28.90 o 
  -6   5  10       52.38       69.19     23.21 o 
  -5   5  10      388.85      378.91     35.16 o 
  -4   5  10       47.58       75.49     24.52 o 
  -3   5  10      655.47      712.74     41.95 o 
  -2   5  10     1057.35     1069.93     38.36 o 
  -1   5  10     1275.24     1334.88     44.90 o 
   0   5  10     1158.51     1296.96     43.89 o 
   1   5  10      614.22      623.01     27.02 o 
   2   5  10        1.25        2.79     10.28 o 
   3   5  10      354.97      367.37     22.53 o 
   4   5  10        4.77        7.45     11.91 o 
   5   5  10      253.50      307.18     21.80 o 
   6   5  10      239.24      299.30     21.71 o 
   7   5  10       12.27        3.78     13.88 o 
   8   5  10       34.35       15.44     18.76 o 
   9   5  10       53.90      106.33     28.90 o 
  10   5  10      204.09      224.37     29.68 o 
  11   5  10        0.38      -16.37     22.81 o 
  -8   6  10       63.98       50.56     26.49 o 
  -7   6  10        0.27      -20.35     20.35 o 
  -6   6  10       37.50       46.62     22.80 o 
  -5   6  10        9.02        5.82     18.78 o 
  -4   6  10      244.36      288.15     87.57 o 
  -3   6  10      847.95      908.64     48.02 o 
  -2   6  10       57.04       92.70     21.30 o 
  -1   6  10       42.97       47.55     13.08 o 
   0   6  10       53.15       90.23     21.58 o 
   1   6  10      745.24      757.46     30.40 o 
   2   6  10      736.39      792.67     31.63 o 
   3   6  10       22.65       36.18     13.01 o 
   4   6  10      338.46      337.02     22.33 o 
   5   6  10       17.72       15.05     12.68 o 
   6   6  10       84.27       97.03     16.80 o 
   7   6  10      150.73      169.55     22.94 o 
   8   6  10      340.28      374.98     31.72 o 
   9   6  10      168.91      138.23     26.67 o 
  10   6  10       19.16        7.89     23.47 o 
  11   6  10        0.60        0.39     25.05 o 
  -7   7  10        3.81       11.70     23.12 o 
  -6   7  10        0.85       -5.55     20.50 o 
  -5   7  10        8.14      -18.50     18.50 o 
  -4   7  10       85.81      123.43     28.68 o 
  -3   7  10      522.84      261.39     37.65 o 
  -2   7  10        1.26       -5.29     15.67 o 
  -1   7  10      330.14      332.30     21.67 o 
   0   7  10      176.45      219.16     18.00 o 
   1   7  10        4.15        4.37     11.25 o 
   2   7  10      167.87      209.68     24.16 o 
   3   7  10        0.41       -3.91     11.45 o 
   4   7  10      497.15      476.37     25.01 o 
   5   7  10      347.50      352.34     23.76 o 
   6   7  10       37.03       59.37     18.70 o 
   7   7  10      191.09      195.65     24.91 o 
   8   7  10       84.12       72.64     30.87 o 
   9   7  10      138.72      148.98     26.71 o 
  10   7  10       45.40       40.63     36.12 o 
  -7   8  10       10.83       19.48     25.08 o 
  -6   8  10        2.16       20.17     23.46 o 
  -5   8  10       42.87       73.20     24.08 o 
  -4   8  10       78.32      145.08     26.39 o 
  -3   8  10        6.04       33.57     18.94 o 
  -2   8  10      247.31      245.83     52.98 o 
  -1   8  10        6.39       11.90     16.73 o 
   0   8  10      254.19      292.97     30.33 o 
   1   8  10      850.00      814.11     32.98 o 
   2   8  10      182.87      173.51     17.87 o 
   3   8  10      162.51      159.60     17.84 o 
   4   8  10        8.27        5.16     12.82 o 
   5   8  10      361.97      386.80     30.59 o 
   6   8  10       16.23       18.45     17.83 o 
   7   8  10       17.92       -7.19     18.09 o 
   8   8  10        3.82      -15.74     18.85 o 
   9   8  10        0.71       27.69     23.12 o 
  10   8  10       35.51       38.58     25.06 o 
  -7   9  10        0.74       -7.03     26.41 o 
  -6   9  10       25.72       12.89     24.29 o 
  -5   9  10        0.51        5.14     28.46 o 
  -4   9  10      148.49      198.24     29.70 o 
  -3   9  10      354.59      343.10     33.81 o 
  -2   9  10       15.46       20.61     19.26 o 
  -1   9  10      104.03       86.11     22.37 o 
   0   9  10        5.45       -0.99     12.20 o 
   1   9  10      456.71      440.95     51.38 o 
   2   9  10      343.36      316.05     22.50 o 
   3   9  10      283.80      313.54     22.92 o 
   4   9  10      211.87      189.62     19.78 o 
   5   9  10       31.86       40.38     18.09 o 
   6   9  10      221.54      221.24     26.09 o 
   7   9  10       59.25       46.18     21.24 o 
   8   9  10       21.40       26.40     21.43 o 
   9   9  10      182.55      155.59     28.46 o 
  10   9  10       11.92        3.63     24.75 o 
  -6  10  10       14.45        5.36     26.19 o 
  -5  10  10       56.88       44.04     25.25 o 
  -4  10  10       11.18        1.71     22.18 o 
  -3  10  10      134.84      148.21     27.11 o 
  -2  10  10       92.38      103.92     23.96 o 
  -1  10  10      108.58       80.25     22.88 o 
   0  10  10      389.46      381.22     44.00 o 
   1  10  10       97.54       76.55     16.21 o 
   2  10  10      117.45      118.51     19.85 o 
   3  10  10      190.08      176.22     21.10 o 
   4  10  10      114.50       71.21     16.27 o 
   5  10  10      505.61      466.31     34.84 o 
   6  10  10       64.70       39.83     21.55 o 
   7  10  10       36.72        9.87     21.16 o 
   8  10  10      116.44      133.31     29.99 o 
   9  10  10       19.25       21.01     23.92 o 
  -5  11  10       11.32       22.48     32.62 o 
  -4  11  10      100.81      112.45     38.31 o 
  -3  11  10      134.29      145.66     28.98 o 
  -2  11  10       10.62       -6.15     20.37 o 
  -1  11  10        5.77      -20.20     31.52 o 
   0  11  10        0.44      -19.02     19.02 o 
   1  11  10      124.55      120.00     17.95 o 
   2  11  10      171.63      158.19     19.63 o 
   3  11  10       18.68       18.98     14.98 o 
   4  11  10        9.97       31.03     19.55 o 
   5  11  10       13.76       11.63     19.04 o 
   6  11  10      118.36      116.86     24.72 o 
   7  11  10      106.81      126.59     26.62 o 
   8  11  10       33.41       59.89     25.30 o 
   9  11  10       76.47       51.49     45.10 o 
  -5  12  10        2.24       37.64     28.92 o 
  -4  12  10       14.25       23.67     25.97 o 
  -3  12  10       41.77       50.26     25.67 o 
  -2  12  10        0.66       11.11     23.47 o 
  -1  12  10       20.93       26.93     33.71 o 
   0  12  10        3.90       -3.98     21.19 o 
   1  12  10        4.77       -5.47     21.67 o 
   2  12  10       64.93       78.21     19.85 o 
   3  12  10        3.26       -4.40     14.88 o 
   4  12  10       45.38       52.07     28.90 o 
   5  12  10       57.53       54.47     22.68 o 
   6  12  10        5.18      -10.16     20.68 o 
   7  12  10       75.75       72.60     25.06 o 
   8  12  10        0.61        1.68     28.68 o 
  -4  13  10       33.51       46.41     36.78 o 
  -3  13  10        4.05       -0.60     34.81 o 
  -2  13  10        0.67       12.16     26.05 o 
  -1  13  10       19.63       16.42     24.77 o 
   0  13  10       25.86       31.26     24.72 o 
   1  13  10       60.29       39.79     24.14 o 
   2  13  10        4.35       19.14     22.10 o 
   3  13  10      105.80      121.79     32.84 o 
   4  13  10        0.18      -14.50     18.83 o 
   5  13  10      136.75      137.26     26.43 o 
   6  13  10      150.00      182.66     29.24 o 
   7  13  10        0.65        5.41     23.16 o 
  -2  14  10        8.61        1.80     26.93 o 
  -1  14  10        8.71       21.90     25.98 o 
   0  14  10        1.15       22.35     35.25 o 
   1  14  10       52.66       62.25     29.12 o 
   2  14  10       51.61       87.57     38.09 o 
   3  14  10       37.44       53.76     22.25 o 
   4  14  10       40.65       22.18     21.38 o 
   5  14  10        7.89       18.08     27.15 o 
   0  15  10       55.77       39.40     39.40 o 
   1  15  10       16.52       10.62     25.53 o 
   2  15  10       10.89       60.42     36.34 o 
   3  15  10       13.14       10.07     36.34 o 
  -1 -10  11       20.53       48.90     26.36 o 
   0 -10  11       82.05       54.68     26.43 o 
   1 -10  11       11.19        4.76     22.27 o 
   2 -10  11       10.84      -10.21     22.79 o 
   3 -10  11       30.66       22.44     35.17 o 
   4 -10  11        2.94      -21.43     22.74 o 
  -3  -9  11        5.92       23.70     23.65 o 
  -2  -9  11       49.51       26.63     22.48 o 
  -1  -9  11       52.88       49.52     24.96 o 
   0  -9  11        8.14       13.37     20.77 o 
   1  -9  11        4.10       -4.07     20.20 o 
   2  -9  11       21.33      -24.78     24.78 o 
   3  -9  11        1.27      -12.39     21.12 o 
   4  -9  11       41.86        0.32     21.83 o 
   5  -9  11       48.67        6.80     23.12 o 
   6  -9  11       23.91      -12.26     32.48 o 
  -4  -8  11        5.68       19.31     23.64 o 
  -3  -8  11       23.27       23.13     21.38 o 
  -2  -8  11        7.88      -19.35     19.35 o 
  -1  -8  11       36.25       38.64     22.06 o 
   0  -8  11       98.17       88.22     24.72 o 
   1  -8  11        9.42       -9.45     19.55 o 
   2  -8  11       19.93        5.49     26.58 o 
   3  -8  11      100.24       58.91     33.79 o 
   4  -8  11        4.05      -20.00     20.00 o 
   5  -8  11      184.11      129.12     24.87 o 
   6  -8  11       20.83        4.62     22.26 o 
   7  -8  11      139.54       91.07     40.28 o 
  -5  -7  11        0.79        1.54     20.35 o 
  -4  -7  11       14.33       -4.62     20.47 o 
  -3  -7  11        1.48        3.86     19.67 o 
  -2  -7  11        4.10       -0.58     19.55 o 
  -1  -7  11       44.92       18.32     18.11 o 
   0  -7  11        1.84      -12.10     17.09 o 
   1  -7  11       52.99       20.54     19.90 o 
   2  -7  11       10.36      -16.60     28.68 o 
   3  -7  11      168.12      160.65     55.53 o 
   4  -7  11      137.83       98.75     22.06 o 
   5  -7  11        5.74      -19.37     19.37 o 
   6  -7  11       68.35       68.37     22.31 o 
   7  -7  11        0.43      -27.70     27.70 o 
   8  -7  11        8.33      -15.27     30.07 o 
  -6  -6  11        9.91      -18.68     18.68 o 
  -5  -6  11       63.02       44.54     21.60 o 
  -4  -6  11        3.85       -5.91     18.69 o 
  -3  -6  11       38.26       30.65     20.51 o 
  -2  -6  11        4.65      -13.60     17.58 o 
  -1  -6  11      281.40      210.32     23.47 o 
   0  -6  11      527.51      509.74     39.09 o 
   1  -6  11        3.87        0.85     17.51 o 
   2  -6  11       58.32       38.53     23.89 o 
   3  -6  11       15.83      -17.56     17.56 o 
   4  -6  11      387.87      340.76     40.48 o 
   5  -6  11        9.33        8.37     19.35 o 
   6  -6  11       87.64       63.12     21.84 o 
   7  -6  11       14.06        8.00     20.93 o 
   8  -6  11       31.05       -0.77     29.50 o 
  -6  -5  11        0.49       -0.63     18.81 o 
  -5  -5  11        8.39      -12.10     18.47 o 
  -4  -5  11       49.75       59.48     21.93 o 
  -3  -5  11       14.79      -17.81     17.81 o 
  -2  -5  11       43.64       48.01     17.73 o 
  -1  -5  11        2.44        3.23     16.46 o 
   0  -5  11      318.40      348.26     25.91 o 
   1  -5  11        6.21       32.87     16.62 o 
   2  -5  11       41.55        1.46     21.43 o 
   3  -5  11      158.82      148.48     24.99 o 
   4  -5  11      110.25       94.41     20.15 o 
   5  -5  11      274.98      240.28     25.22 o 
   6  -5  11        0.47      -20.36     20.36 o 
   7  -5  11      121.03       81.04     29.40 o 
   8  -5  11       96.89       48.60     55.60 o 
   9  -5  11        5.08      -15.76     52.54 o 
  -7  -4  11        6.81      -26.27     36.78 o 
  -6  -4  11       23.85       28.81     19.67 o 
  -5  -4  11       39.03       44.32     21.24 o 
  -4  -4  11       11.30        6.53     21.67 o 
  -3  -4  11       26.94       31.35     22.56 o 
  -2  -4  11      127.69      120.13     19.62 o 
  -1  -4  11      338.13      333.13     35.41 o 
   0  -4  11        0.27      -22.08     22.08 o 
   1  -4  11       76.40       44.29     15.92 o 
   2  -4  11        7.79       12.81     21.89 o 
   3  -4  11      539.18      534.63     57.18 o 
   4  -4  11      639.38      615.29     43.17 o 
   5  -4  11        2.02      -15.24     16.42 o 
   6  -4  11       75.61       36.45     26.05 o 
   7  -4  11       51.88       26.44     28.68 o 
   8  -4  11       11.05       -5.24     32.84 o 
   9  -4  11      156.57       98.51     53.42 o 
  -7  -3  11       13.31       44.66     35.90 o 
  -6  -3  11       61.95       28.02     35.90 o 
  -5  -3  11       56.42       54.59     20.00 o 
  -4  -3  11        8.89       -0.52     17.58 o 
  -3  -3  11       36.17       27.45     16.26 o 
  -2  -3  11        6.02      -22.82     22.82 o 
  -1  -3  11      394.25      477.90     36.79 o 
   0  -3  11      318.33      306.54     33.63 o 
   1  -3  11        4.11        2.20     13.55 o 
   2  -3  11        6.29      -13.73     13.73 o 
   3  -3  11        8.60       15.18     14.37 o 
   4  -3  11       76.64       55.78     23.59 o 
   5  -3  11      529.78      518.69     73.56 o 
   6  -3  11      113.18       47.52     34.37 o 
   7  -3  11      123.23       96.32     27.15 o 
   8  -3  11      266.99      225.53     32.53 o 
   9  -3  11        0.12       -8.76     49.04 o 
  10  -3  11       59.41       30.21     52.10 o 
  -7  -2  11       16.59        4.82     35.03 o 
  -6  -2  11        1.03       21.89     32.40 o 
  -5  -2  11       49.74       33.43     18.94 o 
  -4  -2  11       93.49       99.11     17.60 o 
  -3  -2  11        5.03       -1.31     13.88 o 
  -2  -2  11       45.48       34.79     15.74 o 
  -1  -2  11        0.58       -2.14     13.64 o 
   0  -2  11       25.73       27.35     13.95 o 
   1  -2  11       11.50       -8.31     17.71 o 
   2  -2  11      197.76      199.40     41.81 o 
   3  -2  11      210.13      214.60     26.91 o 
   4  -2  11      675.21      700.16     42.36 o 
   5  -2  11        5.74        3.68     20.46 o 
   6  -2  11      116.89       97.41     24.72 o 
   7  -2  11        5.19      -21.06     21.06 o 
   8  -2  11      395.96      240.65     31.75 o 
   9  -2  11      187.46      127.07     29.57 o 
  10  -2  11        1.88       -9.19     46.41 o 
  -8  -1  11       51.07       25.29     22.70 o 
  -7  -1  11        2.55      -18.13     27.36 o 
  -6  -1  11      116.75       67.36     21.24 o 
  -5  -1  11        1.54       -3.02     16.73 o 
  -4  -1  11       38.42       21.46     12.19 o 
  -3  -1  11       26.46       16.02     11.14 o 
  -2  -1  11        0.72      -12.98     12.98 o 
  -1  -1  11       22.46       22.05     18.23 o 
   0  -1  11      168.11      180.60     24.52 o 
   1  -1  11      270.22      252.78     26.88 o 
   2  -1  11      126.65      167.22     23.43 o 
   3  -1  11       47.10       83.56     26.93 o 
   4  -1  11      458.24      495.37     35.47 o 
   5  -1  11      843.53      741.58     42.36 o 
   6  -1  11        9.41       15.77     25.61 o 
   7  -1  11       13.33       14.87     22.99 o 
   8  -1  11        3.70      -21.02     21.02 o 
   9  -1  11      115.56       71.64     26.27 o 
  10  -1  11       43.29       53.42     49.48 o 
  -8   0  11        0.34      -11.02     24.30 o 
  -7   0  11       27.89        4.92     20.80 o 
  -6   0  11       38.32       53.15     22.11 o 
  -5   0  11       59.22       79.49     20.18 o 
  -4   0  11      108.13      138.48     14.79 o 
  -3   0  11       34.29       21.05     14.44 o 
  -2   0  11      140.91      176.42     23.83 o 
  -1   0  11       91.88      105.95     15.91 o 
   0   0  11      154.87      206.89     18.66 o 
   1   0  11      774.39      899.36     44.55 o 
   2   0  11       78.63      187.35     24.29 o 
   3   0  11      470.28      538.99     35.30 o 
   4   0  11      287.25      244.74     34.59 o 
   5   0  11      233.20      249.68     37.22 o 
   6   0  11        3.23      -16.70     18.24 o 
   7   0  11        1.70       10.50     26.93 o 
   8   0  11      405.69      325.47     33.01 o 
   9   0  11        1.93       -2.01     21.86 o 
  10   0  11       35.94       46.85     29.33 o 
  -8   1  11       42.18       19.48     22.56 o 
  -7   1  11        0.10      -19.04     19.04 o 
  -6   1  11        7.60       -8.50     17.87 o 
  -5   1  11        5.69      -17.56     17.56 o 
  -4   1  11      121.11      101.59     22.35 o 
  -3   1  11      422.85      501.70     26.66 o 
  -2   1  11       58.78       61.69     14.92 o 
  -1   1  11       81.53      130.06     16.58 o 
   0   1  11      103.85      138.86     17.02 o 
   1   1  11       93.39      129.26     16.27 o 
   2   1  11      228.15      249.80     28.90 o 
   3   1  11      202.98      252.18     30.24 o 
   4   1  11      956.34      955.88     36.66 o 
   5   1  11        9.51        7.44     12.99 o 
   6   1  11      208.56      200.91     20.16 o 
   7   1  11        3.75        2.86     19.29 o 
   8   1  11      274.17      235.98     28.70 o 
   9   1  11      154.53      134.99     32.62 o 
  10   1  11       31.61       62.61     31.52 o 
  -8   2  11        1.37      -28.46     28.46 o 
  -7   2  11        1.38       -0.88     25.39 o 
  -6   2  11       61.56       45.20     42.47 o 
  -5   2  11      113.28       89.71     23.41 o 
  -4   2  11       15.63       43.43     20.24 o 
  -3   2  11      216.80      269.95     21.76 o 
  -2   2  11     1482.01     1673.41     55.05 o 
  -1   2  11       12.67        7.96     12.27 o 
   0   2  11      819.52      971.14     37.06 o 
   1   2  11       56.84       80.72     32.13 o 
   2   2  11       30.60       35.75     23.80 o 
   3   2  11        0.85        1.93     14.20 o 
   4   2  11       46.99       39.32     32.32 o 
   5   2  11       48.73       52.49     14.39 o 
   6   2  11       60.70       52.89     17.36 o 
   7   2  11       38.34       37.46     15.13 o 
   8   2  11       49.17       -4.61     16.16 o 
   9   2  11        4.17        9.63     18.88 o 
  10   2  11      117.40      102.89     31.96 o 
  11   2  11       12.64       41.16     30.21 o 
  -8   3  11       26.07       36.34     31.96 o 
  -7   3  11        4.58      -15.32     25.39 o 
  -6   3  11        3.90        7.08     20.65 o 
  -5   3  11       23.43       39.29     21.06 o 
  -4   3  11      398.86      584.08     38.81 o 
  -3   3  11      253.67      363.62     56.48 o 
  -2   3  11     1193.69     1491.38     73.20 o 
  -1   3  11        7.90       -0.44     11.99 o 
   0   3  11      422.30      451.08     25.01 o 
   1   3  11      160.01      306.52     38.19 o 
   2   3  11       10.58       14.94     12.37 o 
   3   3  11      150.28      189.50     18.14 o 
   4   3  11       48.28       57.48     13.86 o 
   5   3  11        4.31       -9.38     12.06 o 
   6   3  11      160.34      156.23     18.39 o 
   7   3  11        8.04        0.78     14.22 o 
   8   3  11      239.54      220.18     35.59 o 
   9   3  11      107.34       91.78     22.44 o 
  10   3  11        0.59      -12.86     31.74 o 
  11   3  11        6.00        1.32     21.55 o 
  -8   4  11       31.79       -7.44     27.58 o 
  -7   4  11        2.16        1.60     22.84 o 
  -6   4  11      111.52       98.70     39.40 o 
  -5   4  11       91.96      152.31     27.54 o 
  -4   4  11      124.13      127.63     26.71 o 
  -3   4  11      872.18      904.38     48.73 o 
  -2   4  11       77.67       43.43     26.81 o 
  -1   4  11      303.78      487.41     27.22 o 
   0   4  11       44.26       62.95     18.29 o 
   1   4  11      333.93      344.87     22.58 o 
   2   4  11      115.13      124.34     15.73 o 
   3   4  11      331.63      349.52     22.55 o 
   4   4  11      731.21      716.12     30.73 o 
   5   4  11       90.63       88.05     15.85 o 
   6   4  11      120.20      158.62     18.96 o 
   7   4  11      105.61      134.02     18.73 o 
   8   4  11       14.62       10.07     35.03 o 
   9   4  11      146.12      126.35     25.36 o 
  10   4  11      180.32      147.94     27.24 o 
  11   4  11        6.41        8.03     24.12 o 
  -7   5  11       82.45       31.43     24.30 o 
  -6   5  11        0.23       26.32     22.62 o 
  -5   5  11      374.46      446.56     40.07 o 
  -4   5  11      638.57      702.20     94.13 o 
  -3   5  11        6.93       31.05     20.70 o 
  -2   5  11     1361.04     1459.30     98.07 o 
  -1   5  11      137.98      163.51     17.92 o 
   0   5  11      490.90      604.59     28.27 o 
   1   5  11     1032.95     1048.08     47.00 o 
   2   5  11       47.57      125.38     15.89 o 
   3   5  11      487.60      497.76     25.34 o 
   4   5  11      183.48      188.37     18.87 o 
   5   5  11      142.07      209.60     19.81 o 
   6   5  11      728.08      772.28     33.71 o 
   7   5  11        8.93        9.64     14.64 o 
   8   5  11      239.99      257.28     28.89 o 
   9   5  11       43.78       60.75     23.03 o 
  10   5  11       83.70      130.59     27.18 o 
  11   5  11       16.15       31.00     25.56 o 
  -7   6  11        2.65      -12.03     23.04 o 
  -6   6  11       26.58       36.47     29.99 o 
  -5   6  11       31.82       -9.97     25.39 o 
  -4   6  11        2.46       16.76     20.92 o 
  -3   6  11      257.27      258.82     70.71 o 
  -2   6  11        5.94       14.64     18.09 o 
  -1   6  11       66.58       58.09     14.28 o 
   0   6  11      143.36      190.05     18.67 o 
   1   6  11       33.98       27.94     13.12 o 
   2   6  11      211.64      230.98     25.24 o 
   3   6  11       16.07       21.42     13.13 o 
   4   6  11      212.86      291.52     26.54 o 
   5   6  11       91.56       69.21     31.57 o 
   6   6  11       92.44      140.19     19.01 o 
   7   6  11       21.06       11.82     19.92 o 
   8   6  11       68.64       96.85     23.47 o 
   9   6  11      266.01      298.74     42.91 o 
  10   6  11        5.59      -21.97     21.97 o 
  -7   7  11        2.72        1.34     28.68 o 
  -6   7  11        6.42        8.84     23.33 o 
  -5   7  11       12.04       14.10     22.06 o 
  -4   7  11       74.55       29.48     22.00 o 
  -3   7  11       56.57       80.29     23.03 o 
  -2   7  11       18.11       -4.48     17.56 o 
  -1   7  11        3.78      -11.65     16.83 o 
   0   7  11      233.48      303.56     21.71 o 
   1   7  11      110.62      134.55     17.26 o 
   2   7  11      157.89      208.28     44.86 o 
   3   7  11      295.46      304.04     25.96 o 
   4   7  11      302.82      353.64     24.44 o 
   5   7  11      794.52      762.51     39.99 o 
   6   7  11       58.22       54.82     15.90 o 
   7   7  11       77.39       75.93     27.58 o 
   8   7  11       39.86       17.83     20.26 o 
   9   7  11      114.05      125.62     28.17 o 
  10   7  11       53.17       60.24     27.22 o 
  -6   8  11       11.84       21.15     24.09 o 
  -5   8  11       23.73       15.65     25.61 o 
  -4   8  11       68.06       48.28     22.34 o 
  -3   8  11       51.05       54.41     21.55 o 
  -2   8  11       27.93       18.73     19.24 o 
  -1   8  11        5.21      -17.61     17.61 o 
   0   8  11      120.58      164.13     17.81 o 
   1   8  11      573.53      598.56     28.58 o 
   2   8  11       73.55      114.22     16.68 o 
   3   8  11      480.40      474.15     26.52 o 
   4   8  11      118.33      125.42     17.88 o 
   5   8  11      193.16      225.01     21.89 o 
   6   8  11      295.91      309.36     44.88 o 
   7   8  11        5.36       16.39     19.35 o 
   8   8  11       86.64      139.89     26.48 o 
   9   8  11       25.76       -1.94     23.47 o 
  10   8  11        1.45      -10.52     24.18 o 
  -6   9  11        0.83      -16.39     24.29 o 
  -5   9  11       11.16        5.10     27.80 o 
  -4   9  11        2.35       32.31     23.02 o 
  -3   9  11        1.76       16.00     20.09 o 
  -2   9  11       15.23       -9.64     17.52 o 
  -1   9  11      128.03      126.11     30.87 o 
   0   9  11      106.99      118.04     24.25 o 
   1   9  11       34.77       59.58     15.48 o 
   2   9  11      425.88      405.88     25.32 o 
   3   9  11       24.55       27.21     14.65 o 
   4   9  11      663.09      750.69     33.76 o 
   5   9  11      125.53      140.42     19.71 o 
   6   9  11      105.83      114.02     23.87 o 
   7   9  11       83.26       54.22     47.50 o 
   8   9  11       35.12       43.32     35.90 o 
   9   9  11      215.00      237.97     32.66 o 
  -5  10  11       38.80       46.95     27.98 o 
  -4  10  11       91.46      102.42     28.05 o 
  -3  10  11       27.22       13.95     23.19 o 
  -2  10  11       20.01       36.37     22.13 o 
  -1  10  11       52.78       65.46     23.53 o 
   0  10  11      374.40      422.35     41.38 o 
   1  10  11      381.37      406.94     54.65 o 
   2  10  11       10.52        7.78     14.06 o 
   3  10  11      155.79      131.83     18.88 o 
   4  10  11       10.44       16.26     15.53 o 
   5  10  11      196.31      192.48     26.08 o 
   6  10  11      183.97      169.67     26.72 o 
   7  10  11        8.49       10.40     21.92 o 
   8  10  11       58.69       42.67     24.49 o 
   9  10  11        9.49        6.78     28.24 o 
  -5  11  11        0.32      -22.70     25.81 o 
  -4  11  11       36.37       65.94     27.92 o 
  -3  11  11       48.76       78.45     27.68 o 
  -2  11  11       12.14      -20.81     20.81 o 
  -1  11  11       15.17       35.16     23.43 o 
   0  11  11        0.23       -6.53     21.21 o 
   1  11  11       44.70       43.40     32.84 o 
   2  11  11      163.89      153.52     20.02 o 
   3  11  11        1.97       -4.39     14.16 o 
   4  11  11       28.14       20.03     19.99 o 
   5  11  11       79.26       77.90     22.09 o 
   6  11  11        4.36       -8.82     20.06 o 
   7  11  11       33.18       57.73     23.99 o 
   8  11  11        0.84       -7.55     34.81 o 
  -4  12  11        3.70      -16.05     25.99 o 
  -3  12  11        8.95       30.23     26.89 o 
  -2  12  11        1.57       13.02     24.37 o 
  -1  12  11       50.28       53.64     25.51 o 
   0  12  11       64.72      122.77     33.71 o 
   1  12  11       26.79       29.52     38.53 o 
   2  12  11        3.74        6.31     16.97 o 
   3  12  11       19.81        8.99     17.19 o 
   4  12  11       32.34       26.32     20.19 o 
   5  12  11      134.07      115.55     24.35 o 
   6  12  11       80.53       85.76     25.11 o 
   7  12  11        1.28        7.10     23.69 o 
  -3  13  11       12.26      -19.51     26.31 o 
  -2  13  11       19.06       11.30     27.02 o 
  -1  13  11        4.71        1.05     33.06 o 
   0  13  11       11.27       32.59     25.12 o 
   1  13  11       83.34      156.15     77.72 o 
   2  13  11       49.04       70.82     25.85 o 
   3  13  11        4.93      -19.11     19.11 o 
   4  13  11        3.58      -19.04     19.04 o 
   5  13  11        9.08       -3.75     21.35 o 
   6  13  11       78.87       31.92     24.09 o 
  -1  14  11       44.63       25.21     65.89 o 
   0  14  11       38.46       38.13     27.22 o 
   1  14  11        0.33       -0.94     24.60 o 
   2  14  11       42.15       64.36     26.63 o 
   3  14  11        2.42       31.96     34.59 o 
   4  14  11       87.54       60.97     27.15 o 
  -1  -9  12       50.70        7.64     24.40 o 
   0  -9  12        0.46        4.34     24.43 o 
   1  -9  12       21.55       31.58     22.95 o 
   2  -9  12        1.57      -20.50     21.73 o 
   3  -9  12        0.19       -3.91     22.69 o 
   4  -9  12       40.92       15.40     24.52 o 
  -3  -8  12       12.00       33.95     34.81 o 
  -2  -8  12        0.91      -21.14     21.14 o 
  -1  -8  12        2.92       -7.95     21.82 o 
   0  -8  12        4.21       -1.73     20.17 o 
   1  -8  12        0.46        1.27     21.27 o 
   2  -8  12        2.33      -15.93     20.67 o 
   3  -8  12       94.61       42.98     23.55 o 
   4  -8  12       23.75        6.65     22.51 o 
   5  -8  12       16.25       -9.97     21.88 o 
   6  -8  12       33.41       -6.63     23.35 o 
  -4  -7  12        8.12       -5.03     22.43 o 
  -3  -7  12        3.08      -20.65     20.65 o 
  -2  -7  12       25.93       13.11     21.35 o 
  -1  -7  12      105.31       83.31     38.53 o 
   0  -7  12        2.48       10.85     20.25 o 
   1  -7  12       19.31        1.11     19.87 o 
   2  -7  12       17.72       33.51     20.46 o 
   3  -7  12       55.49       22.83     28.81 o 
   4  -7  12      365.15      303.42     76.62 o 
   5  -7  12      106.34       65.75     30.87 o 
   6  -7  12       19.68      -17.82     29.78 o 
   7  -7  12       20.46      -40.72     61.73 o 
  -5  -6  12        1.06       -1.63     21.46 o 
  -4  -6  12       20.52      -27.36     27.36 o 
  -3  -6  12        4.20      -14.73     19.26 o 
  -2  -6  12        2.47      -10.26     20.20 o 
  -1  -6  12       24.63       23.23     18.95 o 
   0  -6  12      146.28      135.54     22.65 o 
   1  -6  12       41.73       70.11     20.10 o 
   2  -6  12       51.52       35.79     20.20 o 
   3  -6  12      251.47      188.70     25.65 o 
   4  -6  12       47.37       22.16     20.57 o 
   5  -6  12      291.67      205.51     34.73 o 
   6  -6  12        3.33        0.67     28.60 o 
   7  -6  12       45.55       19.89     29.73 o 
   8  -6  12        3.10      -48.60     62.17 o 
  -5  -5  12        0.05        9.67     25.18 o 
  -4  -5  12       27.13       40.16     21.52 o 
  -3  -5  12        8.91       -8.46     19.60 o 
  -2  -5  12       36.93       19.86     18.05 o 
  -1  -5  12      116.99      134.80     50.79 o 
   0  -5  12        6.25       16.10     21.08 o 
   1  -5  12       99.59       56.67     18.67 o 
   2  -5  12       56.08       55.78     19.55 o 
   3  -5  12      357.17      350.24     28.37 o 
   4  -5  12       87.42       93.64     29.91 o 
   5  -5  12       18.52        3.61     25.29 o 
   6  -5  12        2.29      -26.20     26.20 o 
   7  -5  12      100.73       77.43     44.44 o 
   8  -5  12      165.84      112.57     34.87 o 
  -6  -4  12        9.61      -35.90     35.90 o 
  -5  -4  12       22.09       -0.42     20.25 o 
  -4  -4  12       22.16       -2.97     20.38 o 
  -3  -4  12       22.89       -4.52     19.10 o 
  -2  -4  12        0.26      -15.72     15.92 o 
  -1  -4  12      157.87      160.13     40.01 o 
   0  -4  12      103.18      135.49     20.58 o 
   1  -4  12        1.38      -18.91     18.91 o 
   2  -4  12       79.97       24.67     37.00 o 
   3  -4  12       13.24      -17.50     21.72 o 
   4  -4  12      204.83      152.28     30.96 o 
   5  -4  12      121.40       65.53     35.90 o 
   6  -4  12       25.21      -21.98     26.19 o 
   7  -4  12        6.18      -30.87     30.87 o 
   8  -4  12       30.54      -12.74     28.16 o 
   9  -4  12       96.38       28.90     56.92 o 
  -6  -3  12        0.79      -31.96     33.71 o 
  -5  -3  12       41.56       63.46     23.86 o 
  -4  -3  12       70.24       49.31     31.52 o 
  -3  -3  12       13.00       -2.36     16.03 o 
  -2  -3  12       70.87       67.41     18.26 o 
  -1  -3  12        1.99      -19.66     21.89 o 
   0  -3  12      152.52      219.50     36.12 o 
   1  -3  12       98.59      130.56     25.85 o 
   2  -3  12        0.45        8.24     37.87 o 
   3  -3  12      151.97      117.44     27.49 o 
   4  -3  12        1.10      -20.19     20.19 o 
   5  -3  12       73.64       65.92     26.03 o 
   6  -3  12      105.55       81.95     27.53 o 
   7  -3  12       10.61      -20.28     25.12 o 
   8  -3  12      105.71       72.32     37.87 o 
   9  -3  12       34.29       49.08     29.69 o 
  -6  -2  12       22.04       28.46     34.15 o 
  -5  -2  12        0.80      -16.15     18.30 o 
  -4  -2  12       29.57       42.31     24.74 o 
  -3  -2  12       31.27       17.59     20.15 o 
  -2  -2  12       46.88       81.89     22.70 o 
  -1  -2  12      133.89      167.69     26.72 o 
   0  -2  12       47.07       69.01     23.34 o 
   1  -2  12       15.37      -13.12     19.03 o 
   2  -2  12      104.61       84.67     22.59 o 
   3  -2  12        1.15      -17.48     17.48 o 
   4  -2  12      118.82      153.31     26.53 o 
   5  -2  12       96.20       75.69     44.44 o 
   6  -2  12      171.75      125.00     27.76 o 
   7  -2  12       26.41        1.87     25.23 o 
   8  -2  12       49.59       28.42     26.58 o 
   9  -2  12      305.89      140.54     56.48 o 
  10  -2  12       67.07       44.66     53.85 o 
  -4  -1  12        2.20       -9.47     18.84 o 
  -3  -1  12      131.70      115.40     23.06 o 
  -2  -1  12      127.02      147.71     34.15 o 
  -1  -1  12      138.42      166.99     70.27 o 
   0  -1  12      249.89      271.23     41.81 o 
   1  -1  12       31.05       13.24     18.64 o 
   2  -1  12       20.67       10.54     18.28 o 
   3  -1  12       57.44       63.55     20.71 o 
   4  -1  12        2.57       10.68     19.42 o 
   5  -1  12      179.86      242.72     61.52 o 
   6  -1  12       45.78       35.89     27.58 o 
   7  -1  12       38.03       34.53     24.43 o 
   8  -1  12      144.86       64.19     26.97 o 
   9  -1  12       39.79       10.20     25.99 o 
  10  -1  12      141.05       81.87     53.85 o 
  -7   0  12       38.56       -0.44     28.90 o 
  -6   0  12        6.39       12.26     26.27 o 
  -5   0  12       38.38       17.95     24.52 o 
  -4   0  12      144.38      142.91     18.78 o 
  -3   0  12      115.83       71.88     16.44 o 
  -2   0  12      179.67      176.64     25.78 o 
  -1   0  12      228.39      218.19     28.01 o 
   0   0  12      135.76      139.17     49.04 o 
   1   0  12       32.20       25.38     18.79 o 
   2   0  12      141.19      143.83     23.53 o 
   3   0  12        4.70       -6.08     17.66 o 
   4   0  12      214.04      220.66     31.09 o 
   5   0  12        3.46        6.12     19.19 o 
   6   0  12       21.22       24.70     20.31 o 
   7   0  12       54.28        8.34     31.52 o 
   8   0  12      275.90      295.83     55.17 o 
   9   0  12      142.63       81.05     52.10 o 
  10   0  12        1.27      101.58     35.03 o 
  -7   1  12        3.60       35.03     30.21 o 
  -6   1  12        2.45       -7.44     25.39 o 
  -5   1  12       42.25       21.66     26.05 o 
  -4   1  12       40.21       27.78     46.85 o 
  -3   1  12      184.15      191.47     20.23 o 
  -2   1  12       24.18       28.80     14.77 o 
  -1   1  12      341.59      482.99     27.28 o 
   0   1  12      355.14      460.29     26.65 o 
   1   1  12       52.95       70.95     15.60 o 
   2   1  12       13.97       11.99     27.36 o 
   3   1  12        0.43      -11.05     16.33 o 
   4   1  12      262.79      269.17     32.18 o 
   5   1  12       41.77        9.49     17.62 o 
   6   1  12       57.95       72.51     23.06 o 
   7   1  12      171.06      146.94     25.99 o 
   8   1  12       44.77       76.40     25.11 o 
   9   1  12      187.40      123.50     27.13 o 
  10   1  12       88.27       92.82     33.28 o 
  -7   2  12        1.87      -24.96     24.96 o 
  -6   2  12        0.15      -24.08     24.08 o 
  -5   2  12       42.15       15.98     22.53 o 
  -4   2  12      161.37      160.25     26.72 o 
  -3   2  12        5.76      -12.21     16.21 o 
  -2   2  12      209.51      286.67     23.81 o 
  -1   2  12       89.19      112.74     26.06 o 
   0   2  12       82.84       87.44     16.71 o 
   1   2  12      111.05      137.37     17.71 o 
   2   2  12       33.91       46.32     14.50 o 
   3   2  12      296.31      307.93     22.51 o 
   4   2  12       99.99      111.14     17.23 o 
   5   2  12      226.42      226.89     20.61 o 
   6   2  12      108.29      100.73     17.54 o 
   7   2  12        0.57       53.26     21.78 o 
   8   2  12       34.30       39.83     22.11 o 
   9   2  12        1.87      -19.70     27.15 o 
  10   2  12       10.48       -2.63     29.33 o 
  -7   3  12        2.56      -14.45     27.15 o 
  -6   3  12        8.33       -8.46     22.66 o 
  -5   3  12       11.11       -6.59     35.68 o 
  -4   3  12       28.54       12.17     21.53 o 
  -3   3  12      298.00      341.43     33.49 o 
  -2   3  12      149.94      159.52     19.37 o 
  -1   3  12      125.06      191.61     20.67 o 
   0   3  12      253.19      364.06     37.62 o 
   1   3  12       14.07       43.89     14.74 o 
   2   3  12       43.67       40.61     14.58 o 
   3   3  12      400.11      447.28     26.26 o 
   4   3  12       38.82       34.97     15.18 o 
   5   3  12       87.92       88.48     16.92 o 
   6   3  12       36.41       56.59     15.67 o 
   7   3  12       16.06        7.26     15.27 o 
   8   3  12       67.67       37.68     22.50 o 
   9   3  12       53.35       55.92     22.63 o 
  10   3  12        2.80        7.01     28.46 o 
  -7   4  12       15.62       47.29     33.28 o 
  -6   4  12       13.85        9.15     23.07 o 
  -5   4  12      108.58      113.68     27.03 o 
  -4   4  12       43.66       38.73     23.24 o 
  -3   4  12      180.01      165.72     52.54 o 
  -2   4  12        2.36        6.00     16.48 o 
  -1   4  12     1143.92     1319.69     47.19 o 
   0   4  12     1436.39     1742.54     57.39 o 
   1   4  12        1.32       10.31     13.16 o 
   2   4  12      577.63      602.88     29.25 o 
   3   4  12       13.80       45.08     20.53 o 
   4   4  12      907.41      894.31     36.35 o 
   5   4  12      989.84      947.57     38.06 o 
   6   4  12       32.08       53.34     16.74 o 
   7   4  12      282.86      263.18     43.56 o 
   8   4  12       42.93       71.03     21.82 o 
   9   4  12       56.30      119.82     36.12 o 
  10   4  12      151.00      157.76     29.12 o 
  -7   5  12        5.83        1.70     25.26 o 
  -6   5  12        0.22      -18.85     27.80 o 
  -5   5  12       34.53       40.54     24.44 o 
  -4   5  12      211.18      212.13     30.81 o 
  -3   5  12       59.47       49.92     22.27 o 
  -2   5  12      146.83      145.73     35.25 o 
  -1   5  12        2.82        0.32     14.21 o 
   0   5  12       41.23       36.28     15.27 o 
   1   5  12      710.50      825.97     52.17 o 
   2   5  12      302.60      403.61     24.86 o 
   3   5  12      565.28      614.94     29.22 o 
   4   5  12      732.01      708.40     31.80 o 
   5   5  12       30.80       30.72     20.86 o 
   6   5  12      734.47      747.85     33.59 o 
   7   5  12      335.42      284.84     24.35 o 
   8   5  12       26.04       46.94     22.09 o 
   9   5  12      222.96      219.84     30.40 o 
  10   5  12        2.69       -2.63     23.12 o 
  -6   6  12       10.74      -17.33     22.11 o 
  -5   6  12       18.96        4.92     23.07 o 
  -4   6  12        0.29        5.09     35.46 o 
  -3   6  12       27.19        5.63     20.33 o 
  -2   6  12        9.44       -2.95     18.61 o 
  -1   6  12       71.51       87.43     16.54 o 
   0   6  12      486.66      575.32     28.77 o 
   1   6  12      204.36      290.06     50.57 o 
   2   6  12       80.73       96.41     19.63 o 
   3   6  12       16.44       15.98     14.30 o 
   4   6  12      194.21      212.16     20.84 o 
   5   6  12      383.31      464.85     28.57 o 
   6   6  12       30.02       31.84     19.02 o 
   7   6  12       41.03       61.06     23.86 o 
   8   6  12        3.12       32.04     41.81 o 
   9   6  12       98.96      147.44     35.46 o 
  10   6  12       16.06       28.55     25.16 o 
  -6   7  12       25.12        9.88     24.06 o 
  -5   7  12       27.43        4.55     23.44 o 
  -4   7  12       18.46       36.72     23.34 o 
  -3   7  12       32.25       37.22     31.96 o 
  -2   7  12      144.75      117.24     24.39 o 
  -1   7  12      125.90      122.09     25.06 o 
   0   7  12       88.76      112.84     17.16 o 
   1   7  12      270.16      328.88     23.61 o 
   2   7  12       22.46       44.24     15.12 o 
   3   7  12       70.89      114.63     41.36 o 
   4   7  12       10.77       15.62     14.49 o 
   5   7  12      476.23      547.21     29.77 o 
   6   7  12      258.31      285.41     24.76 o 
   7   7  12        2.18      -18.20     18.20 o 
   8   7  12      131.16      161.82     28.46 o 
   9   7  12        0.40      -17.79     23.16 o 
  10   7  12       32.24       23.46     26.93 o 
  -6   8  12        0.96       16.45     25.58 o 
  -5   8  12        9.90       -7.51     22.33 o 
  -4   8  12       25.71       48.92     24.80 o 
  -3   8  12       45.50       48.30     22.75 o 
  -2   8  12        4.58        5.52     19.08 o 
  -1   8  12       15.55       23.04     19.87 o 
   0   8  12        6.20       22.66     18.96 o 
   1   8  12       58.40       95.23     16.65 o 
   2   8  12      273.33      325.97     50.93 o 
   3   8  12      118.56      125.11     21.96 o 
   4   8  12      235.66      323.28     42.79 o 
   5   8  12        5.58       16.94     15.49 o 
   6   8  12       71.90      120.06     49.69 o 
   7   8  12       14.39      -10.33     18.82 o 
   8   8  12      128.03      167.03     27.92 o 
   9   8  12       67.73       73.21     46.41 o 
  -5   9  12        8.46      -28.88     52.32 o 
  -4   9  12        9.53       35.50     23.88 o 
  -3   9  12        2.93       27.66     23.37 o 
  -2   9  12        4.47       13.82     21.57 o 
  -1   9  12       57.57       62.94     23.56 o 
   0   9  12      189.76      222.85     29.73 o 
   1   9  12      157.71      206.23     24.77 o 
   2   9  12       64.00       78.20     17.03 o 
   3   9  12        0.63       -3.01     14.30 o 
   4   9  12      116.95      156.78     21.78 o 
   5   9  12      281.07      316.97     25.51 o 
   6   9  12       91.04       88.97     22.11 o 
   7   9  12        2.01       11.67     20.30 o 
   8   9  12        0.29        9.97     22.20 o 
   9   9  12       71.09      114.07     29.60 o 
  -5  10  12        9.04       -9.19     31.96 o 
  -4  10  12      150.78      105.02     30.21 o 
  -3  10  12       71.86       71.43     52.32 o 
  -2  10  12       25.18       25.78     23.31 o 
  -1  10  12        5.72       10.73     22.91 o 
   0  10  12       74.03       95.66     25.53 o 
   1  10  12      345.82      416.50     37.92 o 
   2  10  12       24.25       56.85     16.89 o 
   3  10  12       75.26       91.87     18.05 o 
   4  10  12       21.49       27.16     18.16 o 
   5  10  12       20.63       -0.35     18.05 o 
   6  10  12      217.89      212.09     28.72 o 
   7  10  12       16.01       46.66     23.87 o 
   8  10  12       41.15       46.82     26.27 o 
  -4  11  12       15.97        5.95     25.46 o 
  -3  11  12      114.57      129.37     31.20 o 
  -2  11  12       11.60       49.64     26.49 o 
  -1  11  12       30.16      -18.37     23.21 o 
   0  11  12       12.89       10.03     22.74 o 
   1  11  12        2.06       33.79     22.94 o 
   2  11  12        3.54       -7.03     15.18 o 
   3  11  12        9.41       -1.90     14.97 o 
   4  11  12       18.06       43.82     22.71 o 
   5  11  12       91.82       77.25     23.46 o 
   6  11  12        7.32       -5.37     20.93 o 
   7  11  12        4.94       -2.94     22.06 o 
  -3  12  12        4.87        3.68     26.27 o 
  -2  12  12       56.90       81.39     29.23 o 
  -1  12  12        1.43       -3.21     26.05 o 
   0  12  12       77.71      118.15     29.25 o 
   1  12  12      100.11      111.07     28.77 o 
   2  12  12       13.19       21.52     42.25 o 
   3  12  12        0.63        3.26     16.66 o 
   4  12  12        5.18      -11.55     18.60 o 
   5  12  12       45.96       14.25     38.97 o 
   6  12  12       37.19       24.19     22.93 o 
   7  12  12       19.99      -16.20     29.77 o 
  -1  13  12       12.48        5.67     27.08 o 
   0  13  12        2.65        0.12     27.15 o 
   1  13  12       29.74       49.56     31.09 o 
   2  13  12       35.42       64.20     26.75 o 
   3  13  12        0.03        3.49     19.42 o 
   4  13  12       14.69       25.90     21.14 o 
   5  13  12        0.58       -2.60     21.56 o 
   2  14  12        0.47       -6.13     33.71 o 
  -1  -8  13        8.07       -6.57     37.22 o 
   0  -8  13       26.98       25.40     21.99 o 
   1  -8  13        1.39       -9.75     22.00 o 
   2  -8  13        0.75      -22.08     22.08 o 
   3  -8  13       38.79       -1.35     31.50 o 
   4  -8  13       47.98        1.23     30.60 o 
  -2  -7  13        0.09       -8.65     44.88 o 
  -1  -7  13       13.84       -9.40     21.94 o 
   0  -7  13       27.05       13.59     28.37 o 
   1  -7  13       39.81      -10.58     27.18 o 
   2  -7  13        3.63      -26.64     26.64 o 
   3  -7  13        0.95      -26.58     27.03 o 
   4  -7  13      104.98      108.41    105.74 o 
   5  -7  13       68.54       10.53     50.35 o 
  -3  -6  13        1.15      -21.52     21.52 o 
  -2  -6  13        8.11        7.95     21.24 o 
  -1  -6  13       20.37       -6.22     23.49 o 
   0  -6  13        3.74      -24.61     24.61 o 
   1  -6  13       62.78       45.35     27.03 o 
   2  -6  13       12.63      -41.51     48.82 o 
   3  -6  13      110.54       30.65     28.21 o 
   4  -6  13       26.81      -28.89     28.89 o 
   5  -6  13       60.64       40.06     30.77 o 
   6  -6  13        8.99       -0.31     49.91 o 
   7  -6  13       17.78      -23.21     66.55 o 
  -4  -5  13        0.16      -21.02     24.96 o 
  -3  -5  13       28.09       20.14     28.46 o 
  -2  -5  13        0.26      -22.33     22.33 o 
  -1  -5  13       73.58       93.87     76.40 o 
   0  -5  13       90.07       56.39     26.45 o 
   1  -5  13        0.56       -5.34     23.59 o 
   2  -5  13      109.94       45.85     65.24 o 
   3  -5  13       42.30       54.86     29.08 o 
   4  -5  13      263.02      192.46     35.62 o 
   5  -5  13        3.84        2.92     29.18 o 
   6  -5  13       16.11       -2.98     29.04 o 
   7  -5  13        0.21      -25.86     29.82 o 
  -5  -4  13       55.53       19.26     27.15 o 
  -4  -4  13       41.71       35.46     27.58 o 
  -3  -4  13        0.22      -23.64     23.64 o 
  -2  -4  13       62.02       75.00     57.14 o 
  -1  -4  13        0.14        7.19     23.47 o 
   0  -4  13      124.18      107.02     82.75 o 
   1  -4  13       68.22       73.93     26.30 o 
   2  -4  13       61.88       45.37     26.06 o 
   3  -4  13        6.89       12.43     26.03 o 
   4  -4  13       70.15       83.18     29.34 o 
   5  -4  13       13.63      -26.30     26.30 o 
   6  -4  13       43.64        6.48     28.41 o 
   7  -4  13       10.85      -18.57     27.49 o 
   8  -4  13        2.55      -26.71     26.71 o 
  -5  -3  13        1.66       18.83     27.15 o 
  -4  -3  13      120.73       74.43     28.46 o 
  -3  -3  13      156.95      138.95     28.01 o 
  -2  -3  13       42.30       11.10     22.91 o 
  -1  -3  13       84.00       73.96     25.11 o 
   0  -3  13        8.70      -21.46     21.46 o 
   1  -3  13       66.28      109.17     27.10 o 
   2  -3  13       12.33        6.23     21.98 o 
   3  -3  13      191.60      169.55     30.53 o 
   4  -3  13      117.59      108.52     28.95 o 
   5  -3  13       25.80       -8.74     26.19 o 
   6  -3  13        9.24       -0.13     26.73 o 
   7  -3  13       26.29       12.77     27.17 o 
   8  -3  13       93.24      -21.56     38.53 o 
  -4  -2  13        1.70      -18.39     22.33 o 
  -3  -2  13       54.53       62.43     24.67 o 
  -2  -2  13       11.70      -15.30     21.21 o 
  -1  -2  13      145.60      167.53     37.65 o 
   0  -2  13        1.22      -20.27     20.27 o 
   1  -2  13       30.24       34.78     22.13 o 
   2  -2  13       13.20      -20.76     20.76 o 
   3  -2  13      196.41      163.29     40.28 o 
   4  -2  13      171.76      143.78     32.18 o 
   5  -2  13       11.70       14.44     33.93 o 
   6  -2  13        7.64      -10.45     24.78 o 
   7  -2  13       55.62       12.58     27.09 o 
   8  -2  13        1.93      -18.14     40.50 o 
   9  -2  13       47.40       45.44     30.19 o 
  -4  -1  13      102.39       53.76     24.90 o 
  -3  -1  13        2.89       -7.27     22.55 o 
  -2  -1  13       93.18      129.73     25.79 o 
  -1  -1  13      114.92      111.86     26.30 o 
   0  -1  13      239.63      254.35     31.02 o 
   1  -1  13       70.29       54.69     23.13 o 
   2  -1  13       18.78       19.43     21.48 o 
   3  -1  13      161.74      159.16     26.58 o 
   4  -1  13        8.71        9.92     21.39 o 
   5  -1  13       27.52       15.53     22.36 o 
   6  -1  13       65.55       57.34     25.66 o 
   7  -1  13       23.46       24.19     37.87 o 
   8  -1  13      146.76       74.69     28.34 o 
   9  -1  13       49.00       38.84     28.37 o 
  -4   0  13       60.16       95.01     49.04 o 
  -3   0  13      229.65      247.94     30.19 o 
  -2   0  13      197.02      201.42     28.51 o 
  -1   0  13       65.01       42.55     23.11 o 
   0   0  13        4.59      -19.02     19.02 o 
   1   0  13       61.77      108.92     42.91 o 
   2   0  13       79.30       67.46     21.61 o 
   3   0  13       69.27       89.29     22.84 o 
   4   0  13      385.04      308.10     31.66 o 
   5   0  13      174.07      177.27     32.40 o 
   6   0  13       13.40        3.90     22.74 o 
   7   0  13      411.87      309.64     89.10 o 
   8   0  13        9.74       45.48     26.38 o 
   9   0  13      117.23       17.08     48.16 o 
  -6   1  13        6.88      -26.27     26.27 o 
  -5   1  13       50.67       41.53     24.85 o 
  -4   1  13       69.92       56.32     24.40 o 
  -3   1  13        0.33       -9.08     14.97 o 
  -2   1  13       40.54       28.52     21.24 o 
  -1   1  13       73.26       42.74     84.06 o 
   0   1  13      291.29      357.82     34.10 o 
   1   1  13      218.10      210.46     49.26 o 
   2   1  13        2.66      -11.10     18.29 o 
   3   1  13       43.89       40.96     19.70 o 
   4   1  13       75.88      117.01     23.86 o 
   5   1  13      336.87      303.95     31.39 o 
   6   1  13      220.00      217.57     29.24 o 
   7   1  13      180.56      116.64     26.78 o 
   8   1  13       35.46        0.62     23.97 o 
   9   1  13       13.26       36.27     25.82 o 
  10   1  13       32.38       60.42     35.90 o 
  -6   2  13        0.36      -10.95     28.46 o 
  -5   2  13        2.07       -1.45     23.39 o 
  -4   2  13       49.77       27.52     23.06 o 
  -3   2  13       51.98       59.68     23.53 o 
  -2   2  13       68.72      103.50     18.72 o 
  -1   2  13        8.35       -6.02     14.30 o 
   0   2  13       99.67      112.62     19.26 o 
   1   2  13      655.60      742.60     33.55 o 
   2   2  13      260.62      268.62     29.99 o 
   3   2  13      169.36      191.48     28.68 o 
   4   2  13      260.82      243.11     27.71 o 
   5   2  13        8.67      -10.20     19.02 o 
   6   2  13      229.09      230.56     45.10 o 
   7   2  13        3.84       -1.04     22.57 o 
   8   2  13       35.05       35.35     23.85 o 
   9   2  13       37.05       24.95     24.82 o 
  10   2  13        0.06       32.40     32.84 o 
  -6   3  13       10.77       -9.53     25.83 o 
  -5   3  13        8.76      -21.67     21.67 o 
  -4   3  13        0.09       22.29     22.13 o 
  -3   3  13       32.72       11.27     21.40 o 
  -2   3  13      189.73      181.87     21.29 o 
  -1   3  13      205.91      280.34     23.95 o 
   0   3  13      254.65      356.13     37.60 o 
   1   3  13       22.54       26.07     15.62 o 
   2   3  13      315.50      398.87     32.92 o 
   3   3  13       11.77        7.01     20.54 o 
   4   3  13      521.80      546.29     29.14 o 
   5   3  13      149.08      185.70     21.38 o 
   6   3  13       32.36       30.52     29.13 o 
   7   3  13        8.14      -18.87     18.87 o 
   8   3  13       80.70      119.32     25.99 o 
   9   3  13       81.67      100.70     35.90 o 
  10   3  13       17.76       15.76     32.40 o 
  -6   4  13        0.67      -26.58     27.15 o 
  -5   4  13       14.51       22.93     24.85 o 
  -4   4  13       66.27       36.85     24.66 o 
  -3   4  13        0.09       29.77     22.89 o 
  -2   4  13        4.96       -4.89     19.54 o 
  -1   4  13       66.05       51.59     20.04 o 
   0   4  13      564.29      604.05     30.90 o 
   1   4  13      669.17      707.29     54.22 o 
   2   4  13        2.03       36.40     15.25 o 
   3   4  13      296.06      267.47     23.33 o 
   4   4  13      154.00      156.17     20.00 o 
   5   4  13      965.24      946.65     39.02 o 
   6   4  13       48.67       70.80     19.22 o 
   7   4  13      142.72      122.99     20.00 o 
   8   4  13      184.87      159.89     22.71 o 
   9   4  13        2.95       12.26     23.14 o 
  10   4  13       34.53       10.95     32.40 o 
  -6   5  13        8.44      -23.48     24.46 o 
  -5   5  13        0.05        4.33     23.64 o 
  -4   5  13       30.78       19.92     23.97 o 
  -3   5  13       24.10       29.60     23.32 o 
  -2   5  13       32.02       22.47     21.70 o 
  -1   5  13       76.66       95.24     17.75 o 
   0   5  13       11.08       10.85     14.86 o 
   1   5  13      397.08      503.67     29.19 o 
   2   5  13      659.99      595.49     30.12 o 
   3   5  13       46.34       51.23     16.05 o 
   4   5  13      260.62      268.92     23.21 o 
   5   5  13      110.85      147.47     20.06 o 
   6   5  13       10.19       16.03     16.03 o 
   7   5  13      109.46      124.38     22.20 o 
   8   5  13        3.02        3.73     21.12 o 
   9   5  13      209.46      221.84     31.42 o 
  10   5  13      112.10       77.06     42.03 o 
  -6   6  13       21.18      -19.26     29.33 o 
  -5   6  13       31.04        8.30     24.95 o 
  -4   6  13        4.24        0.05     23.21 o 
  -3   6  13        8.93       10.86     22.11 o 
  -2   6  13       18.42        6.90     29.99 o 
  -1   6  13        7.93       18.54     20.38 o 
   0   6  13      222.67      251.54     22.65 o 
   1   6  13      268.34      349.89     25.45 o 
   2   6  13        1.97       19.57     18.85 o 
   3   6  13        7.37        1.71     13.74 o 
   4   6  13        0.57      -13.11     13.11 o 
   5   6  13      161.39      180.48     21.36 o 
   6   6  13      209.49      188.54     22.01 o 
   7   6  13        1.86        9.92     16.85 o 
   8   6  13       50.34       63.64     24.68 o 
   9   6  13       10.41       12.81     23.96 o 
  -5   7  13       17.36        1.00     24.37 o 
  -4   7  13       69.23      107.97     36.56 o 
  -3   7  13       12.39       -0.15     21.95 o 
  -2   7  13       60.92       75.44     25.25 o 
  -1   7  13        0.34      -17.90     17.90 o 
   0   7  13        8.89        8.24     14.17 o 
   1   7  13      105.64      172.82     20.14 o 
   2   7  13      116.18      146.49     19.47 o 
   3   7  13        9.74       34.05     22.29 o 
   4   7  13        7.49        4.91     15.05 o 
   5   7  13        0.60       -7.21     14.54 o 
   6   7  13       10.09        0.22     15.97 o 
   7   7  13        1.40       -7.42     28.68 o 
   8   7  13       93.10      151.37     27.91 o 
   9   7  13       37.29       53.54     26.12 o 
  -5   8  13       31.54       43.79     27.53 o 
  -4   8  13        0.07        2.63     24.70 o 
  -3   8  13       42.54       26.57     23.75 o 
  -2   8  13       21.82        7.37     23.64 o 
  -1   8  13        1.62      -15.36     19.27 o 
   0   8  13       29.78       38.89     21.77 o 
   1   8  13        7.67        6.07     14.54 o 
   2   8  13       28.97       22.71     15.43 o 
   3   8  13        3.78       -5.13     14.31 o 
   4   8  13       29.00       40.40     16.23 o 
   5   8  13      233.04      293.82     25.38 o 
   6   8  13       23.02        8.30     19.78 o 
   7   8  13       54.83       54.55     23.56 o 
   8   8  13        4.19      -21.05     21.05 o 
   9   8  13      131.01      114.97     30.26 o 
  -4   9  13       32.60       18.82     25.43 o 
  -3   9  13       11.69      -12.23     23.24 o 
  -2   9  13       65.31       33.54     23.94 o 
  -1   9  13        2.33       -1.54     21.25 o 
   0   9  13       15.16       29.01     22.20 o 
   1   9  13       23.38       47.68     15.98 o 
   2   9  13        4.08       -7.95     14.80 o 
   3   9  13        4.47        6.84     15.14 o 
   4   9  13       30.51       35.95     17.14 o 
   5   9  13      234.12      308.31     35.17 o 
   6   9  13       47.26       40.87     21.33 o 
   7   9  13       85.73      107.48     25.11 o 
   8   9  13       23.57       41.97     25.37 o 
  -4  10  13       35.60       69.18     37.22 o 
  -3  10  13       48.28       61.24     27.14 o 
  -2  10  13        0.03       19.40     23.97 o 
  -1  10  13       24.89       29.69     23.86 o 
   0  10  13       24.95       31.32     23.56 o 
   1  10  13       13.19       25.71     23.36 o 
   2  10  13       41.84       44.10     17.15 o 
   3  10  13        2.07        1.08     15.64 o 
   4  10  13       66.64       66.61     18.52 o 
   5  10  13        1.55        5.49     19.14 o 
   6  10  13       17.33       36.34     21.20 o 
   7  10  13        0.59      -20.80     20.80 o 
  -3  11  13       33.40       40.87     36.56 o 
  -2  11  13       57.86       61.89     28.92 o 
  -1  11  13       10.03       26.71     26.31 o 
   0  11  13       83.99       86.78     27.84 o 
   1  11  13        5.64        6.83     23.19 o 
   2  11  13       39.42       54.30     17.79 o 
   3  11  13        0.42        0.02     16.04 o 
   4  11  13       69.21       92.78     22.09 o 
   5  11  13       75.95       79.50     22.92 o 
   6  11  13        9.35       26.25     21.33 o 
   7  11  13        2.40       18.08     22.41 o 
  -1  12  13       26.17       26.12     27.80 o 
   0  12  13       25.62       47.15     27.96 o 
   1  12  13       71.37      109.04     29.54 o 
   2  12  13        8.48       30.00     26.16 o 
   3  12  13       27.81       28.68     18.00 o 
   4  12  13        5.89       -2.01     19.76 o 
   5  12  13       16.42      -10.47     53.20 o 
   1  13  13        0.11       25.92     36.78 o 
   2  13  13       38.47       36.78     40.28 o 
   3  13  13        0.82      -28.46     32.84 o 
   1  -7  14       31.65      -27.51     27.51 o 
   2  -7  14        2.71      -23.07     29.50 o 
   3  -7  14       18.37        4.58     31.59 o 
  -1  -6  14        3.24      -26.71     26.71 o 
   0  -6  14        1.91       -3.99     26.13 o 
   1  -6  14        3.72        0.88     28.77 o 
   2  -6  14        8.66      -26.98     26.98 o 
   3  -6  14       35.84      -15.05     37.87 o 
   4  -6  14       55.74       53.61     32.82 o 
   5  -6  14       19.33       -5.23     38.09 o 
  -2  -5  14        0.47      -16.64     26.71 o 
  -1  -5  14        6.96      -23.86     23.86 o 
   0  -5  14       53.66       34.34     34.15 o 
   1  -5  14       14.68       27.48     38.53 o 
   2  -5  14       39.00       48.81     28.95 o 
   3  -5  14        0.91      -25.99     25.99 o 
   4  -5  14       85.14       66.26     32.47 o 
   5  -5  14       14.69       -7.07     30.08 o 
   6  -5  14        0.10       12.66     32.50 o 
  -3  -4  14        8.32        0.88     27.15 o 
  -2  -4  14       49.52       49.04     26.85 o 
  -1  -4  14        0.71      -23.01     23.01 o 
   0  -4  14       82.83       51.04     27.12 o 
   1  -4  14       99.04       78.25     28.10 o 
   2  -4  14       19.43      -12.71     24.78 o 
   3  -4  14      155.64      131.06     32.81 o 
   4  -4  14        0.34       -7.30     27.33 o 
   5  -4  14      107.12       91.30     48.82 o 
   6  -4  14       13.32      -29.15     29.15 o 
   7  -4  14       11.17        9.48     57.58 o 
  -4  -3  14        6.86        3.06     27.58 o 
  -3  -3  14       75.25       56.92     31.09 o 
  -2  -3  14       19.38       -6.24     23.70 o 
  -1  -3  14       63.46       69.16     28.02 o 
   0  -3  14       30.45       53.23     34.81 o 
   1  -3  14       10.17      -19.15     38.09 o 
   2  -3  14       12.06      -10.98     24.11 o 
   3  -3  14       43.46       40.56     27.60 o 
   4  -3  14       77.83       46.32     48.82 o 
   5  -3  14        1.84       -2.28     27.09 o 
   6  -3  14       22.40      -27.21     27.21 o 
   7  -3  14       24.06        9.75     30.03 o 
   8  -3  14       20.79      -33.71     33.71 o 
  -4  -2  14       38.01       -1.31     24.96 o 
  -3  -2  14       54.15       26.86     40.50 o 
  -2  -2  14       13.35       24.14     24.19 o 
  -1  -2  14      136.34      166.20     70.27 o 
   0  -2  14      209.87      233.67     77.93 o 
   1  -2  14        3.64      -11.56     23.26 o 
   2  -2  14       84.23      124.10     27.37 o 
   3  -2  14        2.76      -23.77     23.77 o 
   4  -2  14      162.32      156.34     31.15 o 
   5  -2  14       30.37       36.81     26.45 o 
   6  -2  14      103.97       96.37     30.16 o 
   7  -2  14       12.27       29.44     28.70 o 
   8  -2  14        7.10        0.44     29.37 o 
  -3  -1  14        0.14      -20.44     22.31 o 
  -2  -1  14      284.07      272.42     75.53 o 
  -1  -1  14        6.62      -21.93     21.93 o 
   0  -1  14      110.04      137.51     28.44 o 
   1  -1  14      110.72      150.15     29.01 o 
   2  -1  14        7.42       21.26     22.67 o 
   3  -1  14      126.68       61.57     24.32 o 
   4  -1  14       41.52       23.04     23.04 o 
   5  -1  14        0.98      -10.26     23.80 o 
   6  -1  14      199.96      128.25     40.72 o 
   7  -1  14       50.72       18.80     28.24 o 
   8  -1  14       99.96       65.03     49.69 o 
  -4   0  14       15.86        4.82     46.85 o 
  -3   0  14      122.92      116.03     37.43 o 
  -2   0  14      106.07      137.72     27.54 o 
  -1   0  14      103.97       93.00     34.81 o 
   0   0  14      200.50      241.42     32.71 o 
   1   0  14        1.80      -21.89     21.89 o 
   2   0  14      106.35      132.34     26.98 o 
   3   0  14       34.60       27.86     21.91 o 
   4   0  14      134.82      138.61     26.81 o 
   5   0  14      339.32      329.31     73.77 o 
   6   0  14       50.84       37.10     25.06 o 
   7   0  14       66.58       66.30     40.72 o 
   8   0  14        0.09       -0.80     25.83 o 
   9   0  14       47.30       40.02     29.81 o 
  -4   1  14       38.85      -22.33     45.97 o 
  -3   1  14       24.37      -22.77     45.10 o 
  -2   1  14        3.42        5.23     21.29 o 
  -1   1  14        0.89      -21.67     21.67 o 
   0   1  14       28.01       29.78     23.46 o 
   1   1  14      173.03      180.60     28.19 o 
   2   1  14       64.64       13.33     21.39 o 
   3   1  14       73.40       79.22     52.54 o 
   4   1  14       25.78        7.06     20.82 o 
   5   1  14       92.13       85.01     41.38 o 
   6   1  14      166.13      147.93     28.35 o 
   7   1  14        0.11      -13.87     39.19 o 
   8   1  14       51.72       59.96     26.68 o 
   9   1  14       10.68      -25.58     25.58 o 
  -5   2  14        0.46      -23.46     23.46 o 
  -4   2  14       10.05       -5.32     23.60 o 
  -3   2  14        2.78        1.10     21.79 o 
  -2   2  14       18.96       14.57     31.96 o 
  -1   2  14        2.82       -9.92     20.45 o 
   0   2  14       59.95       73.49     23.93 o 
   1   2  14       26.46       34.77     22.40 o 
   2   2  14      189.60      172.83     28.90 o 
   3   2  14       36.00       72.69     23.13 o 
   4   2  14      244.22      224.05     29.32 o 
   5   2  14       31.04       55.11     22.68 o 
   6   2  14       41.99        7.19     22.07 o 
   7   2  14        3.10        4.57     25.83 o 
   8   2  14       98.47       74.97     27.03 o 
   9   2  14      109.56       67.01     27.22 o 
  -5   3  14       35.98       35.05     27.45 o 
  -4   3  14       24.40       15.69     24.26 o 
  -3   3  14        0.24       -2.19     22.28 o 
  -2   3  14        0.78      -14.81     14.81 o 
  -1   3  14       24.51        0.07     15.38 o 
   0   3  14      118.21      157.90     21.24 o 
   1   3  14       99.20      119.20     20.00 o 
   2   3  14      135.06      185.03     26.96 o 
   3   3  14       27.43       47.06     21.21 o 
   4   3  14      152.02      167.25     25.98 o 
   5   3  14      171.27      133.79     37.00 o 
   6   3  14        1.14        9.30     35.90 o 
   7   3  14       11.48        8.00     27.80 o 
   8   3  14       12.57        6.53     23.87 o 
   9   3  14       94.95       81.00     34.59 o 
  -5   4  14       11.26       10.17     25.59 o 
  -4   4  14       43.01       53.40     27.25 o 
  -3   4  14       74.84      134.49     29.42 o 
  -2   4  14        7.42       35.23     23.04 o 
  -1   4  14      119.59      149.30     21.36 o 
   0   4  14        0.36       -4.29     15.98 o 
   1   4  14      113.41      147.65     26.19 o 
   2   4  14        0.25      -14.54     14.54 o 
   3   4  14      174.92      208.27     22.19 o 
   4   4  14       29.16       18.48     16.65 o 
   5   4  14       44.87       28.74     16.42 o 
   6   4  14       45.75       37.12     17.23 o 
   7   4  14       19.76       11.38     22.20 o 
   8   4  14      312.06      275.40     43.35 o 
   9   4  14       53.87       86.25     35.90 o 
  -5   5  14       22.69       16.94     25.05 o 
  -4   5  14        0.26      -13.99     44.44 o 
  -3   5  14       52.77       89.28     33.49 o 
  -2   5  14        0.27      -10.35     21.48 o 
  -1   5  14       54.51       96.70     18.39 o 
   0   5  14       22.11       22.11     24.51 o 
   1   5  14        9.61       17.04     15.14 o 
   2   5  14      104.15      110.40     24.75 o 
   3   5  14       47.69       26.42     15.89 o 
   4   5  14      215.16      242.45     23.51 o 
   5   5  14      157.00      163.07     22.17 o 
   6   5  14        0.32        2.06     16.75 o 
   7   5  14       60.66       67.77     19.61 o 
   8   5  14        9.13        6.50     22.23 o 
   9   5  14      172.49      147.41     28.75 o 
  -5   6  14       38.26       22.33     32.40 o 
  -4   6  14       61.07       80.82     29.38 o 
  -3   6  14        0.03      -21.39     21.39 o 
  -2   6  14        4.96      -14.64     22.00 o 
  -1   6  14       26.82       30.55     23.24 o 
   0   6  14        2.93       -0.58     14.98 o 
   1   6  14        3.76       22.04     15.62 o 
   2   6  14       95.32      109.18     19.06 o 
   3   6  14        5.54       -1.99     15.08 o 
   4   6  14        4.66        6.49     15.76 o 
   5   6  14        1.95      -15.48     15.48 o 
   6   6  14       42.63       48.26     18.03 o 
   7   6  14        8.49       -7.68     18.73 o 
   8   6  14       10.69        4.00     22.50 o 
   9   6  14       22.11        4.68     25.56 o 
  -4   7  14      106.96      113.96     30.93 o 
  -3   7  14      124.24       84.59     46.63 o 
  -2   7  14        5.94      -17.86     21.81 o 
  -1   7  14       68.87       78.84     26.17 o 
   0   7  14       17.22       42.42     23.61 o 
   1   7  14       15.77       21.36     15.98 o 
   2   7  14        1.28      -14.75     14.75 o 
   3   7  14       32.37       53.77     17.59 o 
   4   7  14       97.59      138.28     20.44 o 
   5   7  14      114.74       93.47     19.01 o 
   6   7  14        5.79        9.78     16.97 o 
   7   7  14        8.96       32.53     31.09 o 
   8   7  14       20.72        9.19     29.77 o 
  -4   8  14        1.98      -12.57     24.73 o 
  -3   8  14       10.51       -1.18     24.85 o 
  -2   8  14        0.72       -6.04     22.59 o 
  -1   8  14       13.25       16.70     23.53 o 
   0   8  14        7.71       35.48     24.08 o 
   1   8  14       23.82       19.16     15.77 o 
   2   8  14        8.85        5.44     14.90 o 
   3   8  14        6.14       -4.20     14.92 o 
   4   8  14        1.51       24.61     16.40 o 
   5   8  14       40.96       59.01     18.65 o 
   6   8  14        0.30       23.67     17.93 o 
   7   8  14        1.86       34.30     22.20 o 
   8   8  14        0.33        2.78     22.62 o 
  -3   9  14       47.87       -9.41     26.31 o 
  -2   9  14        0.44        0.50     24.07 o 
  -1   9  14       17.38        0.41     22.92 o 
   0   9  14        8.53       28.38     24.19 o 
   1   9  14      100.28      148.01     31.74 o 
   2   9  14        9.24       -0.62     15.42 o 
   3   9  14       70.14       91.27     19.30 o 
   4   9  14       79.12       65.14     18.56 o 
   5   9  14        1.03       18.53     17.60 o 
   6   9  14       31.10       23.56     21.14 o 
   7   9  14        7.38      -11.74     20.09 o 
  -2  10  14        5.82        9.97     25.63 o 
  -1  10  14       61.24       74.25     28.43 o 
   0  10  14       63.07       30.17     50.35 o 
   1  10  14        0.12       14.88     23.62 o 
   2  10  14       27.53       26.88     17.17 o 
   3  10  14        2.71      -15.33     15.83 o 
   4  10  14       82.42      114.41     25.46 o 
   5  10  14       63.09       65.82     22.82 o 
   6  10  14        0.30       -5.67     20.72 o 
  -1  11  14       11.71        9.78     27.06 o 
   0  11  14      122.52      104.79     30.86 o 
   1  11  14      116.16      148.63     31.64 o 
   2  11  14        0.03       17.02     26.05 o 
   3  11  14       45.37       57.12     19.18 o 
   4  11  14        8.97       -7.65     17.01 o 
   5  11  14       80.17       56.79     23.67 o 
   1  12  14       89.68      118.55     31.73 o 
   2  12  14       96.08      121.19     32.35 o 
   3  12  14        7.98        9.05     18.18 o 
   4  12  14       42.41       20.84     21.84 o 
   0  -5  15       20.96      -25.68     25.68 o 
   1  -5  15        3.98      -21.64     26.48 o 
   2  -5  15        7.44      -26.92     26.92 o 
   3  -5  15       25.63       14.63     33.93 o 
   4  -5  15        5.17       26.34     45.32 o 
  -1  -4  15        1.82      -24.78     25.50 o 
   0  -4  15        0.11        7.69     26.19 o 
   1  -4  15       46.44       50.95     28.83 o 
   2  -4  15       32.44        3.68     50.79 o 
   3  -4  15       52.34       77.95     31.20 o 
   4  -4  15      113.55       45.69     31.71 o 
   5  -4  15        8.72        1.54     30.86 o 
  -2  -3  15       35.75       -4.35     26.40 o 
  -1  -3  15       62.83       48.46     28.64 o 
   0  -3  15      107.55       99.58     43.35 o 
   1  -3  15        0.10      -17.88     31.74 o 
   2  -3  15       53.37       90.35     41.59 o 
   3  -3  15        0.12        9.82     27.60 o 
   4  -3  15       75.02       85.17     32.15 o 
   5  -3  15       56.27      130.03     36.19 o 
   6  -3  15       33.17       40.19     32.14 o 
  -3  -2  15       35.62       39.40     31.52 o 
  -2  -2  15       34.11       12.09     25.99 o 
  -1  -2  15        1.08      -22.28     23.83 o 
   0  -2  15       47.04       25.35     42.03 o 
   1  -2  15       52.82       69.46     27.64 o 
   2  -2  15        0.36      -20.67     24.50 o 
   3  -2  15       19.04       46.35     36.34 o 
   4  -2  15        2.08      -24.42     26.01 o 
   5  -2  15       40.92       35.33     32.40 o 
   6  -2  15       16.32        0.07     28.84 o 
   7  -2  15       86.64       67.56     31.75 o 
  -3  -1  15        1.92      -25.83     25.83 o 
  -2  -1  15      114.16       84.71     27.91 o 
  -1  -1  15       45.55       45.20     29.55 o 
   0  -1  15       27.82       21.82     25.35 o 
   1  -1  15       30.92       41.77     26.92 o 
   2  -1  15       18.22       -8.41     22.76 o 
   3  -1  15      130.36      171.55     30.42 o 
   4  -1  15       87.49      124.20     29.28 o 
   5  -1  15        1.62        5.70     50.35 o 
   6  -1  15       12.96        1.49     41.59 o 
   7  -1  15        4.10      -16.91     26.91 o 
  -3   0  15       27.89       12.40     32.62 o 
  -2   0  15        6.56      -22.36     22.36 o 
  -1   0  15        7.51        7.08     24.04 o 
   0   0  15      157.59      149.58     58.89 o 
   1   0  15       44.19       18.80     24.72 o 
   2   0  15       20.26       26.40     24.63 o 
   3   0  15        5.48        1.17     24.04 o 
   4   0  15       21.02       -2.35     23.74 o 
   5   0  15      115.44       73.14     27.18 o 
   6   0  15       51.10       93.50     54.07 o 
   7   0  15       20.36        0.17     27.10 o 
   8   0  15       69.06       36.59     29.79 o 
  -4   1  15       27.45      -15.76     50.35 o 
  -3   1  15        1.70      -15.32     49.04 o 
  -2   1  15       22.11        4.11     24.44 o 
  -1   1  15       20.70      -11.56     28.68 o 
   0   1  15        1.33        3.13     23.59 o 
   1   1  15       25.06       16.27     46.85 o 
   2   1  15        0.04        9.58     22.11 o 
   3   1  15       88.07      119.74     30.43 o 
   4   1  15       46.20       18.94     23.20 o 
   5   1  15        0.57      -14.57     22.14 o 
   6   1  15       12.85       18.36     25.08 o 
   7   1  15        2.44       19.08     26.27 o 
   8   1  15      105.81      110.92     30.75 o 
  -4   2  15        0.08       47.72     52.98 o 
  -3   2  15        5.88      -31.09     49.04 o 
  -2   2  15        2.81       -9.57     23.74 o 
  -1   2  15        2.44      -18.69     23.20 o 
   0   2  15       94.04      113.37     27.91 o 
   1   2  15       42.30       36.17     23.88 o 
   2   2  15        1.65      -13.42     19.94 o 
   3   2  15       65.14       32.79     22.86 o 
   4   2  15      115.68       68.65     25.57 o 
   5   2  15       82.17       85.07     26.48 o 
   6   2  15        1.07      -21.63     21.63 o 
   7   2  15       32.92       19.36     25.77 o 
   8   2  15        1.65      -18.17     41.38 o 
  -4   3  15       21.94       16.35     28.74 o 
  -3   3  15        4.04       -3.06     44.66 o 
  -2   3  15       18.84       18.83     45.97 o 
  -1   3  15        0.21       -6.22     22.98 o 
   0   3  15       35.90       42.11     24.33 o 
   1   3  15       69.12       94.36     26.32 o 
   2   3  15       11.88        4.83     21.06 o 
   3   3  15       51.00       47.25     35.25 o 
   4   3  15        6.88        5.39     20.65 o 
   5   3  15       91.42       72.20     24.00 o 
   6   3  15       37.44       59.24     24.78 o 
   7   3  15       54.48       49.80     70.71 o 
   8   3  15       94.02       65.46     27.45 o 
  -4   4  15       10.39       -3.32     30.87 o 
  -3   4  15       15.10       14.56     25.72 o 
  -2   4  15        1.27       -2.92     25.27 o 
  -1   4  15        0.52      -10.07     16.72 o 
   0   4  15       11.43        9.73     17.28 o 
   1   4  15        4.34       -9.97     16.26 o 
   2   4  15        1.01      -15.26     15.26 o 
   3   4  15      238.74      175.51     27.45 o 
   4   4  15      206.82      195.04     28.67 o 
   5   4  15       24.57       32.82     25.61 o 
   6   4  15       17.31      -13.84     21.33 o 
   7   4  15        0.25       -4.93     23.62 o 
   8   4  15       90.67       44.11     35.68 o 
  -4   5  15        7.35        9.90     28.02 o 
  -3   5  15       10.98       16.08     27.13 o 
  -2   5  15       29.33       31.25     25.67 o 
  -1   5  15        0.43      -18.63     23.27 o 
   0   5  15       74.61      102.79     20.42 o 
   1   5  15       52.04       40.49     18.40 o 
   2   5  15        0.83       30.62     18.38 o 
   3   5  15       53.72       70.60     28.02 o 
   4   5  15       42.01       49.39     25.72 o 
   5   5  15      119.36       87.99     20.40 o 
   6   5  15       19.38       11.27     17.82 o 
   7   5  15       11.36       -6.63     22.60 o 
   8   5  15       10.84      -22.77     31.96 o 
  -3   6  15        6.17      -17.56     24.59 o 
  -2   6  15       72.98       24.04     25.12 o 
  -1   6  15        5.12      -10.02     23.27 o 
   0   6  15      101.39      115.86     25.86 o 
   1   6  15      129.25      179.17     22.25 o 
   2   6  15       14.29       -0.38     26.09 o 
   3   6  15       66.55       64.78     21.68 o 
   4   6  15       48.75       34.48     17.98 o 
   5   6  15       14.71       23.64     17.51 o 
   6   6  15       40.37       44.12     19.19 o 
   7   6  15        0.16        0.55     18.71 o 
   8   6  15       10.86       18.53     23.62 o 
  -3   7  15       46.12       83.81     30.52 o 
  -2   7  15        4.03       -5.60     25.32 o 
  -1   7  15       24.49       31.52     26.40 o 
   0   7  15       69.56      130.72     30.08 o 
   1   7  15        1.80       22.21     16.91 o 
   2   7  15       11.92       -1.14     16.34 o 
   3   7  15        0.30      -10.04     16.09 o 
   4   7  15       67.97       83.75     20.17 o 
   5   7  15      116.71      100.36     21.10 o 
   6   7  15       39.77       28.48     18.78 o 
   7   7  15        5.93       12.45     21.44 o 
  -2   8  15       58.23       98.86     30.70 o 
  -1   8  15        1.04       -4.37     25.02 o 
   0   8  15      140.98      117.60     29.55 o 
   1   8  15      128.03      128.24     21.20 o 
   2   8  15        9.46       20.01     17.20 o 
   3   8  15        2.82        8.31     16.90 o 
   4   8  15        2.53       12.48     16.30 o 
   5   8  15       49.27       46.97     19.82 o 
   6   8  15       57.39       72.46     21.05 o 
   7   8  15       21.35       19.43     22.93 o 
  -2   9  15        0.03       24.08     33.28 o 
  -1   9  15       14.87       20.27     26.27 o 
   0   9  15        0.04        2.55     24.29 o 
   1   9  15       35.32       21.84     26.08 o 
   2   9  15       91.03       91.94     20.36 o 
   3   9  15        0.55       -1.34     16.77 o 
   4   9  15       39.57       53.72     19.40 o 
   5   9  15        9.48       -7.48     17.54 o 
   6   9  15       11.92       -1.50     21.25 o 
  -1  10  15        2.68        7.88     36.34 o 
   0  10  15       42.69       57.90     29.17 o 
   1  10  15       73.14       81.27     49.91 o 
   2  10  15        4.63       12.84     40.72 o 
   3  10  15       10.93        9.03     18.12 o 
   4  10  15       20.68       14.88     18.98 o 
   5  10  15       70.03       69.15     23.12 o 
   1  11  15       97.48       67.86     39.40 o 
   2  11  15       42.52       48.01     28.43 o 
   3  11  15        4.11       32.12     22.11 o 
   0  -3  16       42.90       59.66     62.61 o 
   1  -3  16       17.38       -2.58     28.55 o 
   2  -3  16       13.04       10.10     28.18 o 
   3  -3  16       14.59       22.22     32.18 o 
   4  -3  16       34.88       77.57     32.28 o 
  -1  -2  16       15.62       -3.51     27.71 o 
   0  -2  16        0.48      -11.82     26.24 o 
   1  -2  16       47.39       48.19     29.34 o 
   2  -2  16        0.44      -13.18     25.27 o 
   3  -2  16      102.28      153.14     36.56 o 
   4  -2  16       15.94       -3.25     28.64 o 
   5  -2  16        3.94       36.91     31.29 o 
  -1  -1  16       25.97       18.47     26.58 o 
   0  -1  16       76.15      111.52     31.04 o 
   1  -1  16        7.62       12.63     26.89 o 
   2  -1  16       59.29       66.40     29.34 o 
   3  -1  16       34.81       18.00     28.22 o 
   4  -1  16      163.45      110.25     40.06 o 
   5  -1  16       56.93       32.02     29.28 o 
   6  -1  16       13.20        7.31     27.88 o 
  -2   0  16        2.26      -26.08     26.08 o 
  -1   0  16        7.21       -7.11     25.45 o 
   0   0  16       63.41       35.23     27.15 o 
   1   0  16        6.94       12.98     25.63 o 
   2   0  16       72.13       87.56     29.10 o 
   3   0  16       22.55       -8.96     38.53 o 
   4   0  16       13.84       66.11     28.68 o 
   5   0  16       41.16       -3.47     32.62 o 
   6   0  16        0.22       16.11     28.59 o 
  -2   1  16        0.22      -30.24     37.87 o 
  -1   1  16       26.84        8.97     25.17 o 
   0   1  16        1.39      -24.02     24.22 o 
   1   1  16       46.75       49.99     26.55 o 
   2   1  16       17.11       26.91     25.78 o 
   3   1  16       50.77       79.70     27.36 o 
   4   1  16       73.16       49.15     26.32 o 
   5   1  16       32.94        4.34     25.40 o 
   6   1  16        2.94      -19.36     25.49 o 
   7   1  16        7.70       31.96     34.15 o 
  -2   2  16        0.14      -46.85     46.85 o 
  -1   2  16       30.49       -9.84     25.80 o 
   0   2  16       53.96       54.26     27.78 o 
   1   2  16       16.90      -21.05     23.20 o 
   2   2  16       37.64        9.53     23.99 o 
   3   2  16        0.62       -9.62     21.52 o 
   4   2  16        2.19      -21.88     21.88 o 
   5   2  16       65.18       37.94     26.45 o 
   6   2  16       35.36       20.33     26.27 o 
   7   2  16       12.91        1.70     27.04 o 
  -2   3  16        7.82      -31.52     47.72 o 
  -1   3  16        0.36      -16.48     33.49 o 
   0   3  16        2.96      -14.46     24.44 o 
   1   3  16       45.98       69.97     26.08 o 
   2   3  16        3.79       -3.32     22.07 o 
   3   3  16        0.35      -18.97     21.35 o 
   4   3  16       24.66       20.17     22.35 o 
   5   3  16        0.05       17.97     23.94 o 
   6   3  16       39.30       30.92     25.83 o 
   7   3  16        0.34       -7.37     24.83 o 
  -2   4  16        0.01      -43.35     45.97 o 
  -1   4  16       34.45       12.26     50.79 o 
   0   4  16       86.94       98.57     27.76 o 
   1   4  16        0.82      -18.13     21.84 o 
   2   4  16       21.84       10.59     23.39 o 
   3   4  16       23.94       -3.75     41.16 o 
   4   4  16        9.51       21.23     23.08 o 
   5   4  16       86.50       80.75     43.35 o 
   6   4  16        0.21        8.40     23.03 o 
   7   4  16        4.53       -4.74     24.99 o 
  -2   5  16        5.36      -14.58     25.90 o 
  -1   5  16       15.66       27.92     27.12 o 
   0   5  16       85.70      106.24     22.48 o 
   1   5  16       74.17      120.53     22.82 o 
   2   5  16        0.85       38.78     23.47 o 
   3   5  16        5.19       -9.81     20.88 o 
   4   5  16        1.08       37.05     22.26 o 
   5   5  16       87.49       68.78     24.94 o 
   6   5  16       15.04       15.36     23.48 o 
   7   5  16        0.38      -15.76     29.77 o 
  -2   6  16        0.24       -8.18     26.40 o 
  -1   6  16       54.86       36.62     28.42 o 
   0   6  16       21.38       34.69     28.18 o 
   1   6  16       42.63       31.78     18.96 o 
   2   6  16       78.50       90.85     21.03 o 
   3   6  16        0.20        5.59     17.28 o 
   4   6  16       18.70      -10.00     16.99 o 
   5   6  16       12.47       29.40     18.96 o 
   6   6  16       32.31       12.52     19.32 o 
  -1   7  16       57.91       30.39     27.24 o 
   0   7  16      109.11      125.26     31.48 o 
   1   7  16       22.73        5.18     17.86 o 
   2   7  16       21.57       29.77     18.24 o 
   3   7  16        7.93       -7.56     17.83 o 
   4   7  16       13.78       23.89     21.51 o 
   5   7  16       38.52       45.47     20.22 o 
   6   7  16       16.86        0.73     18.97 o 
  -1   8  16        6.54      -13.57     31.09 o 
   0   8  16       15.62       30.15     28.51 o 
   1   8  16       85.06       64.66     49.91 o 
   2   8  16       36.88       34.71     19.67 o 
   3   8  16        4.40       14.08     18.26 o 
   4   8  16        0.83       -4.54     18.16 o 
   5   8  16       18.66       35.74     21.30 o 
   1   9  16        1.38        4.37     26.41 o 
   2   9  16       67.31       76.49     21.05 o 
   3   9  16       10.56        4.17     18.66 o 
   4   9  16        5.49        4.42     18.71 o 
   1   0  17       81.02       71.01     60.20 o 
   2   0  17        3.66       -1.15     27.51 o 
   3   0  17       51.03       38.14     29.04 o 
   4   0  17       15.69      -12.01     26.45 o 
   0   1  17       10.34        2.34     27.43 o 
   1   1  17        8.02       22.70     32.62 o 
   2   1  17        6.69       -6.05     26.30 o 
   3   1  17        8.43       40.85     27.91 o 
   4   1  17       16.87      -25.12     25.12 o 
   0   2  17       13.33        2.03     26.92 o 
   1   2  17       41.98       73.14     32.18 o 
   2   2  17        1.04        2.15     25.35 o 
   3   2  17        1.90      -23.59     23.59 o 
   4   2  17       24.65       23.82     24.62 o 
   5   2  17       11.63       -9.51     25.92 o 
   0   3  17        5.87       -6.27     29.33 o 
   1   3  17        0.53      -13.01     26.38 o 
   2   3  17        6.56      -14.45     24.11 o 
   3   3  17       11.25      -23.73     35.03 o 
   4   3  17       23.79       23.38     24.77 o 
   5   3  17       19.15        9.69     39.19 o 
   0   4  17        7.99       30.32     27.58 o 
   1   4  17        7.21      -25.11     25.11 o 
   2   4  17        0.19      -23.34     23.34 o 
   3   4  17        3.04      -13.09     22.52 o 
   4   4  17       10.92       -4.20     23.21 o 
   5   4  17       44.99       44.11     25.25 o 
   0   5  17       11.53       -0.88     51.66 o 
   1   5  17       73.49       86.97     28.90 o 
   2   5  17       13.17        5.06     24.40 o 
   3   5  17       25.44       16.51     23.86 o 
   4   5  17       14.12        3.52     24.03 o 
   5   5  17        5.62      -18.39     26.27 o 
   1   6  17        0.03        6.45     26.08 o 
   2   6  17       40.73       34.18     25.99 o 
   3   6  17        0.13      -17.71     40.06 o 
   4   6  17       41.89       27.75     23.86 o 
   2   7  17        1.69       -6.17     20.88 o 
   3   7  17       23.71        7.01     34.59 o 
                                                 
